# Supplementary material for: Proof-of-concept study: APOE4 brain endothelial cells as a phenotypic compound screen
Source: Alzheimers Res Ther. 2026 Feb 2;18:54. doi: 10.1186/s13195-026-01960-6 (PMC12964606; doi:10.1186/s13195-026-01960-6)
Supplement: Supplementary file 2 — Additional File 2. All statistical analysis [file 13195_2026_1960_MOESM2_ESM.xlsx]

## Sheet: 1A
CAPACITANCE 64000
Phase	Time/Phase	Total time	PLATE 1												PLATE 2												PLATE 3												PLATE 4
ISL	0.00069028	0	24.7942	21.7179	24.4919	22.9923	23.3779	23.0931	24.2862	23.2649	23.9593	23.3937	23.5093	22.2865	19.3848	21.2153	21.6785	22.639	22.8485	23.7429	23.0594	22.226	23.9509	22.8156	23.402	24.6681	26.7857	27.6873	28.3083	28.5175	28.8391	28.6161	28.8175	29.3493	29.1822	29.2177	28.8169	28.0914	30.6751	26.2908	27.2474	27.9547	27.8656	27.982	29.3257	28.4113	28.5562	35.6405	36.5389
ISL	2.00062	2	23.2234	20.5134	22.8713	21.8124	22.1409	21.8631	22.8752	21.9264	22.7153	22.1083	22.2633	21.2039	17.9476	19.4902	19.9804	20.95	21.0027	21.4884	21.2467	20.7241	21.9078	21.0651	21.637	22.6128	25.1165	26.3869	27.421	27.3883	27.6119	27.5305	27.7779	27.9454	27.5495	27.9518	27.6398	26.87	28.7776	26.1433	26.7991	27.4531	27.3395	27.4088	28.2305	27.7346	27.7207	33.5163	34.087
ISL	4.00062	4	22.7013	20.0893	22.3646	21.3815	21.6723	21.4486	22.3179	21.4797	22.2246	21.5759	21.8822	20.7236	17.1636	18.4848	18.9267	19.6142	19.8987	20.2286	20.106	19.7906	20.6603	19.9282	20.3097	21.2589	24.5338	25.8923	27.0427	27.0205	27.2069	27.1421	27.5716	27.4823	26.9581	27.3083	27.0454	26.3344	28.1457	26.2594	27.0439	27.417	27.2807	27.2216	27.9079	27.54	27.5542	32.4988	33.2335
ISL	6.00061	6	22.3417	19.762	22.0547	21.0687	21.2165	21.0677	21.9307	21.0699	21.8378	20.9915	21.499	20.4126	16.5517	17.5595	18.0246	18.6411	19.1016	19.2738	19.1598	19.0037	19.7198	19.0134	19.4134	20.2458	24.1471	25.4741	26.8301	26.6622	26.9041	26.9839	27.2602	26.9793	26.5677	26.8869	26.6163	25.8145	27.7459	26.4956	27.0694	27.3983	27.168	27.0496	27.7318	27.5041	27.4834	31.791	32.6537
ISL	8.00062	8	22.0254	19.4439	21.6669	20.79	20.7877	20.6299	21.4737	20.6293	21.347	20.5144	21.143	20.0845	16.0203	16.7269	17.2581	17.7207	18.3776	18.3661	18.2585	18.4016	18.7898	18.1462	18.5614	19.2896	23.7313	25.2249	26.5743	26.3121	26.5315	26.685	27.0923	26.585	26.1037	26.3547	26.1678	25.3781	27.4676	26.589	27.187	27.3266	27.0982	26.8553	27.5326	27.3446	27.4021	31.329	32.0899
ISL	10.0006	10	21.685	19.1112	21.3747	20.4664	20.3952	20.163	21.0871	20.3026	20.9622	20.0317	20.807	19.7503	15.5512	16.0955	16.6486	16.933	17.7909	17.5858	17.4673	17.7207	18.0186	17.4082	17.7578	18.5418	23.3853	25.0245	26.3677	26.0651	26.2293	26.5245	27.0053	26.3481	25.7555	26.17	25.8584	24.9939	27.2547	26.6168	27.1427	27.3326	27.0473	26.761	27.394	27.1886	27.3542	30.8605	31.7135
ISL	12.0006	12	21.4201	18.8501	21.0672	20.123	20.0458	19.8091	20.7346	19.9637	20.5652	19.6469	20.5456	19.4198	15.1637	15.5418	16.1415	16.3611	17.2064	16.9403	16.8809	17.2455	17.3797	16.8381	17.1674	17.9121	23.1438	24.7907	26.1601	25.9083	26.011	26.3681	26.7964	26.0097	25.5573	25.7909	25.4847	24.7847	27.0624	26.7576	27.0531	27.3407	26.9711	26.6614	27.2299	27.0464	27.2311	30.3798	31.2913
ISL	14.0006	14	21.1669	18.5841	20.6948	19.8946	19.7876	19.5065	20.3268	19.6582	20.2106	19.3298	20.3568	19.0947	14.8329	15.0719	15.6578	15.8227	16.755	16.3318	16.3129	16.7814	16.855	16.3314	16.592	17.419	22.8284	24.5885	25.9998	25.694	25.8255	26.1408	26.6963	25.6636	25.3175	25.431	25.1567	24.5046	26.8271	26.7409	27.0539	27.2421	26.8795	26.4734	27.0561	26.8368	27.0849	29.9776	30.9734
ISL	16.0006	16	20.8664	18.3834	20.4366	19.6337	19.4638	19.1425	20.0519	19.329	19.8849	19.0293	20.0562	18.8319	14.5162	14.6761	15.2976	15.3994	16.3698	15.9012	15.9284	16.3208	16.4339	15.8304	16.1422	16.9949	22.6102	24.3429	25.7898	25.4028	25.5528	25.925	26.4932	25.494	25.05	25.1545	24.8807	24.1561	26.5864	26.6797	26.9622	27.1119	26.707	26.3031	26.8665	26.6026	26.8525	29.6163	30.5749
ISL	18.0006	18	20.5849	18.1313	20.163	19.303	19.2075	18.85	19.8308	19.0605	19.5892	18.66	19.8161	18.5234	14.2399	14.2904	14.9342	14.981	16.0203	15.4956	15.5121	15.9214	16.0075	15.4085	15.7225	16.5746	22.3294	24.1015	25.5443	25.0573	25.1481	25.7254	26.3626	25.252	24.7914	24.8266	24.5701	23.9537	26.3554	26.6303	26.8235	26.9796	26.634	26.0514	26.5994	26.4731	26.7119	29.1909	30.2386
ISL	20.0006	20	20.2941	17.9168	19.912	19.0693	18.9034	18.5802	19.5352	18.748	19.2821	18.3171	19.5722	18.1514	14.0136	13.9583	14.6522	14.6247	15.6	15.162	15.1436	15.5393	15.6399	15.0558	15.2776	16.1666	22.0834	23.8929	25.262	24.8884	24.9366	25.5173	26.0872	24.8636	24.5815	24.4641	24.2456	23.5567	26.071	26.6319	26.6964	26.6984	26.4886	25.7843	26.395	26.2487	26.4697	28.7809	29.867
Puro in	0.00069167	22	19.4395	17.4981	19.7648	18.9657	18.9657	18.8177	19.5618	18.8739	19.392	18.5247	19.6623	18.1111	14.8632	14.4136	14.319	15.4994	13.5097	13.9495	14.7571	14.5689	13.5948	14.7239	15.2645	14.9431	20.8406	23.0561	24.5707	24.3156	24.4129	25.0583	25.6453	24.491	24.3984	24.1592	24.0813	23.2252	25.7474	26.4386	26.5078	26.386	26.2219	25.4428	26.0661	25.9541	26.1868	28.1874	29.4291
Puro in	1.00062	23	20.3233	18.0399	20.2294	19.3827	19.2523	19.1111	19.7208	19.007	19.4593	18.5849	19.7736	18.1803	15.7218	15.0759	14.922	16.2334	14.0306	14.4364	15.3067	15.0307	13.8522	15.0348	15.4682	15.1535	21.8886	23.7717	25.2106	24.8342	24.8484	25.3729	25.996	24.7987	24.5944	24.2683	24.1607	23.3372	25.5719	26.4434	26.4458	26.2344	26.165	25.1975	25.8977	25.7595	26.0606	27.7629	29.067
Puro in	2.00062	24	20.1874	18.1019	20.3285	19.4871	19.3067	19.0546	19.5678	18.9084	19.2649	18.3934	19.6739	18.105	15.5917	14.9467	14.7682	16.1029	13.9523	14.377	15.1667	14.9403	13.7073	14.8423	15.3087	15.0899	21.9516	23.8238	25.1871	24.8536	24.8436	25.418	26.0785	24.7927	24.6248	24.1394	24.1373	23.5406	24.3895	25.5171	25.5153	25.418	25.5188	24.5196	25.332	25.1805	25.571	27.7696	29.0125
Puro in	3.00062	25	19.9969	18.0191	20.2532	19.4096	19.1619	18.8269	19.3713	18.7044	18.9703	18.1477	19.489	17.9742	15.3057	14.7593	14.5511	15.8511	13.6141	14.1055	14.8708	14.7493	13.4296	14.6741	15.1672	14.8652	21.7801	23.8519	25.0593	24.6305	24.6606	25.2119	25.8963	24.6051	24.4323	23.9714	23.9896	23.2721	25.739	26.8038	26.8294	26.6391	26.6306	25.525	26.2769	25.9797	26.4034	28.5123	29.4401
Puro in	4.00062	26	19.7756	17.8711	20.0449	19.1894	18.9395	18.653	19.1067	18.4244	18.721	17.9055	19.2464	17.7755	15.0583	14.4803	14.258	15.5367	13.219	13.7368	14.5248	14.4187	13.1076	14.3275	14.8493	14.54	21.5261	23.5959	24.8318	24.4368	24.4329	24.9571	25.6497	24.3482	24.1596	23.6307	23.7062	23.041	25.6902	26.8144	26.8737	26.6466	26.552	25.3822	26.2165	25.9426	26.398	28.312	29.4491
Puro in	5.00062	27	19.6081	17.697	19.8563	18.9705	18.7243	18.4319	18.8226	18.1565	18.4501	17.6598	19.0464	17.5332	14.7368	14.1873	13.9293	15.2193	12.8366	13.4395	14.1706	14.0217	12.7441	13.9102	14.5198	14.2244	21.2614	23.4007	24.6187	24.1935	24.1964	24.7017	25.4382	24.0969	23.8341	23.3154	23.4574	22.6978	25.5811	26.7059	26.7408	26.4993	26.4509	25.2161	26.0125	25.6982	26.262	28.0273	29.4253
Puro in	6.00062	28	19.3934	17.5268	19.7028	18.7927	18.5164	18.2304	18.5882	17.8896	18.1471	17.3843	18.811	17.2748	14.4877	13.8982	13.6478	14.8973	12.4944	13.1482	13.8138	13.7078	12.3331	13.5349	14.167	13.8697	21.0397	23.1278	24.3137	23.9038	23.9089	24.5119	25.2397	23.8499	23.5842	23.0789	23.1356	22.3629	25.3591	26.5883	26.5069	26.3094	26.2313	24.9687	25.739	25.4446	26.0144	27.7507	29.0998
Puro in	7.00062	29	19.1688	17.3384	19.4455	18.5906	18.2551	18.0003	18.3091	17.5535	17.8454	17.1139	18.5283	16.9851	14.1353	13.662	13.3581	14.6043	12.1427	12.7263	13.5362	13.3385	11.9905	13.141	13.8248	13.5347	20.8107	22.849	24.0564	23.5721	23.5618	24.2376	25.0067	23.5074	23.2841	22.6995	22.8438	22.0537	25.1299	26.463	26.398	26.1522	26.0273	24.7059	25.503	25.2405	25.756	27.4711	28.7859
Puro in	8.00062	30	18.9549	17.1322	19.2202	18.3688	18.0109	17.7554	18.0185	17.2923	17.5071	16.8066	18.2492	16.7499	13.8174	13.3555	13.0747	14.2542	11.7753	12.3236	13.2384	13.0022	11.6366	12.7123	13.4119	13.156	20.5591	22.5854	23.7178	23.3364	23.2261	23.9192	24.7746	23.2394	22.9489	22.3513	22.4737	21.7413	24.9439	26.2275	26.2237	25.9186	25.8842	24.4867	25.1776	25.0059	25.5818	27.2288	28.4695
Puro in	9.00062	31	18.666	16.9627	19.0759	18.2237	17.7713	17.5418	17.7001	16.9851	17.1736	16.4839	17.9539	16.4542	13.4583	13.027	12.7496	13.9241	11.3808	11.8952	12.8572	12.6182	11.2431	12.2483	13.0204	12.7588	20.2541	22.3029	23.338	22.9805	22.9885	23.6245	24.4104	22.9539	22.7119	22.0147	22.1987	21.4044	24.6851	26.0893	26.0271	25.7506	25.7093	24.2939	24.9581	24.6735	25.3165	26.9427	28.2157
Puro in	10.0006	32	18.3958	16.759	18.8809	18.0021	17.5738	17.284	17.3724	16.6681	16.8378	16.1439	17.6741	16.1243	13.1164	12.714	12.4104	13.5559	10.9933	11.5247	12.4717	12.2568	10.8373	11.8019	12.5608	12.3249	19.9478	22.0261	23.0674	22.7215	22.7459	23.3391	24.1788	22.6897	22.5018	21.6275	21.884	21.068	24.4334	25.9186	25.8216	25.4649	25.4158	23.945	24.6904	24.4066	25.1122	26.5989	27.9166
Puro in	11.0006	33	18.0886	16.5428	18.6391	17.7428	17.2436	17.0923	17.0497	16.3209	16.511	15.856	17.3586	15.8104	12.7552	12.3866	12.0561	13.1949	10.5622	11.1312	12.0776	11.8705	10.4358	11.3302	12.1064	11.9059	19.6026	21.6837	22.6897	22.4891	22.4773	23.1093	23.9144	22.387	22.1436	21.3358	21.5161	20.7329	24.2254	25.6767	25.5872	25.2101	25.2334	23.7051	24.4328	24.0907	24.869	26.2307	27.528
Puro in	12.0006	34	17.7845	16.2769	18.3279	17.5057	16.9578	16.8354	16.7036	15.9694	16.1334	15.5108	17.0142	15.5287	12.3529	12.0299	11.7389	12.7723	10.1533	10.7479	11.6666	11.4551	10.0153	10.8535	11.6856	11.4681	19.2479	21.336	22.3898	22.206	22.2549	22.8401	23.6813	22.0198	21.8202	21.0701	21.134	20.3376	23.958	25.4912	25.2941	24.954	24.9965	23.4876	24.1904	23.7986	24.6117	25.7809	27.1872
Puro in	13.0006	35	17.4489	16.007	17.992	17.1989	16.6646	16.5818	16.3846	15.6216	15.7896	15.1452	16.6745	15.2181	11.9841	11.6689	11.3418	12.3622	9.68277	10.353	11.2228	11.0587	9.57231	10.358	11.2094	10.9904	18.9253	20.9821	22.1254	21.938	21.945	22.6289	23.338	21.7698	21.5693	20.7206	20.7278	19.9298	23.6414	25.2966	25.1332	24.7699	24.7928	23.2336	23.8861	23.4733	24.3514	25.4206	26.8573
Puro in	14.0006	36	17.1025	15.7428	17.6732	16.868	16.2544	16.2678	16.1044	15.2977	15.4176	14.7505	16.3307	14.8854	11.5616	11.2933	10.9552	11.9363	9.24556	9.9851	10.8261	10.6956	9.13631	9.89223	10.7393	10.5608	18.5769	20.6537	21.9091	21.6195	21.6522	22.329	23.1054	21.5054	21.2272	20.3569	20.3496	19.543	23.3548	25.1165	24.8847	24.4852	24.5686	22.9701	23.6068	23.2532	24.0944	25.0999	26.3995
Puro in	15.0006	37	16.7324	15.4506	17.2925	16.5945	15.9099	15.9538	15.7111	14.9438	14.9937	14.4081	16.0331	14.5528	11.1649	10.9397	10.5993	11.503	8.82647	9.6157	10.4397	10.3699	8.74083	9.44997	10.2742	10.1147	18.2381	20.2456	21.6287	21.2443	21.3147	21.9573	22.7594	21.1552	20.9141	19.9938	19.9559	19.1127	23.0461	24.9633	24.5769	24.2756	24.2865	22.6586	23.3768	22.9091	23.8284	24.6966	25.9916
Puro in	16.0006	38	16.3671	15.1656	16.9049	16.2187	15.5785	15.6504	15.3068	14.6304	14.5973	13.9984	15.683	14.1806	10.7647	10.5569	10.2305	11.1096	8.43553	9.29405	10.0756	9.99276	8.32629	8.99684	9.78405	9.68003	17.8519	19.8635	21.2743	20.9199	20.9093	21.6466	22.3835	20.8147	20.4862	19.5912	19.4737	18.6337	22.6871	24.7299	24.3319	24.044	24.097	22.4545	23.0078	22.6434	23.5897	24.2621	25.4978
Puro in	17.0006	39	15.9696	14.8534	16.4906	15.8586	15.203	15.3266	14.9458	14.3526	14.2381	13.6245	15.3559	13.8362	10.3643	10.1949	9.85655	10.691	8.04106	8.95424	9.70484	9.6105	7.93137	8.57425	9.30943	9.20933	17.4525	19.4325	20.8801	20.5926	20.5644	21.3309	22.0426	20.431	20.0992	19.2107	19.0254	18.1745	22.3756	24.4671	24.0923	23.7878	23.7949	22.1114	22.7161	22.3402	23.3049	23.7906	25.0696
Puro in	18.0006	40	15.561	14.5392	16.0567	15.4976	14.8763	14.9662	14.5619	13.9391	13.8693	13.2271	14.988	13.4772	9.98329	9.82294	9.48371	10.29	7.64373	8.61846	9.32401	9.28449	7.51865	8.17544	8.86535	8.79399	17.0682	19.0327	20.5759	20.1855	20.2033	20.914	21.7255	20.075	19.6714	18.8643	18.5947	17.7271	22.0231	24.2738	23.8286	23.4416	23.5543	21.7674	22.3802	22.0144	22.9882	23.3469	24.6402
Puro in	19.0006	41	15.1726	14.1968	15.6883	15.1019	14.4921	14.5907	14.1663	13.5658	13.485	12.8046	14.6799	13.1269	9.59069	9.45024	9.12334	9.92815	7.28112	8.28102	8.9204	8.93786	7.13117	7.76505	8.43409	8.34963	16.6207	18.5983	20.1843	19.8392	19.7897	20.5699	21.3072	19.7252	19.187	18.4257	18.1433	17.3074	21.6476	23.9733	23.5327	23.2025	23.2415	21.4582	22.0735	21.706	22.6707	22.8581	24.2392
Puro in	20.0006	42	14.775	13.871	15.3004	14.7739	14.1159	14.2416	13.8004	13.1708	13.085	12.4176	14.289	12.7457	9.20514	9.10826	8.78849	9.47997	6.92149	7.9209	8.52852	8.59793	6.71589	7.34916	8.02122	7.93565	16.1811	18.1051	19.7835	19.3884	19.3737	20.1457	20.9817	19.3516	18.7594	18.0699	17.6921	16.9038	21.2369	23.7796	23.1811	22.8859	23.0116	21.1018	21.675	21.3244	22.3401	22.3822	23.7909
Puro in	21.0006	43	14.3587	13.5591	14.8833	14.3914	13.7242	13.8595	13.3778	12.7554	12.7515	12.0666	13.9588	12.4064	8.84468	8.76151	8.45038	9.07705	6.57111	7.59337	8.11899	8.30496	6.33474	6.95849	7.58988	7.5439	15.7591	17.6003	19.342	19.0404	18.9486	19.712	20.6217	18.9869	18.3327	17.6484	17.217	16.4358	20.8474	23.5252	22.9439	22.5675	22.6965	20.7676	21.3112	21.0301	22.0147	21.9245	23.214
Puro in	22.0006	44	13.9456	13.1952	14.4383	14.0061	13.3145	13.4621	12.9678	12.3293	12.3345	11.6688	13.6408	12.0544	8.46782	8.41758	8.09671	8.68234	6.25116	7.28335	7.70297	7.99706	5.93121	6.58181	7.15517	7.15944	15.297	17.129	18.8932	18.605	18.4759	19.2712	20.221	18.5247	17.8158	17.2178	16.7505	16.0083	20.4565	23.2702	22.6235	22.2315	22.3476	20.4391	20.8904	20.638	21.6461	21.4273	22.7231
Puro in	23.0006	45	13.5697	12.8556	14.0178	13.6501	12.8882	13.0836	12.5215	11.9073	11.9571	11.3264	13.298	11.7164	8.11247	8.07156	7.78426	8.31674	5.93666	6.94899	7.27769	7.6839	5.60645	6.25461	6.71135	6.77025	14.8597	16.6284	18.4986	18.2165	18.0646	18.8606	19.7945	18.1207	17.2386	16.8271	16.237	15.5782	20.0196	22.9729	22.2473	21.8786	22.0482	20.029	20.4697	20.2187	21.303	20.8522	22.1398
Puro in	24.0006	46	13.1686	12.5284	13.6163	13.2728	12.4608	12.7024	12.1325	11.5048	11.5732	11.0089	12.9121	11.3618	7.76227	7.72534	7.45655	7.93858	5.60992	6.61925	6.8815	7.39456	5.27603	5.89937	6.29295	6.3899	14.3966	16.1203	18.1132	17.7271	17.6101	18.4447	19.3197	17.6584	16.6782	16.3769	15.7055	15.0902	19.5791	22.6961	21.9166	21.5104	21.6689	19.6406	20.0093	19.8268	20.9269	20.2374	21.5607
Puro in	25.0006	47	12.7643	12.167	13.2037	12.8698	12.087	12.2437	11.7018	11.1065	11.1812	10.6889	12.5035	11.0299	7.40231	7.37641	7.11296	7.57418	5.3123	6.33032	6.49088	7.10938	4.95192	5.56228	5.90647	6.01692	13.9488	15.6308	17.6485	17.31	17.1666	17.9708	18.8538	17.1856	16.0993	15.8886	15.1929	14.5755	19.0988	22.3506	21.5311	21.1134	21.291	19.2178	19.5561	19.3887	20.5883	19.5844	20.9437
Puro in	26.0006	48	12.3489	11.7854	12.7341	12.4635	11.6792	11.8218	11.2902	10.715	10.7221	10.3717	12.0787	10.6967	7.06318	7.00935	6.76412	7.20378	4.99334	6.02039	6.12191	6.82473	4.65337	5.25415	5.55347	5.64649	13.479	15.1173	17.2263	16.876	16.6825	17.5039	18.4151	16.7219	15.5172	15.4595	14.6831	14.0786	18.6337	22.079	21.1683	20.6981	20.9287	18.7716	19.0571	18.9891	20.1604	18.9179	20.2813
Puro in	27.0006	49	11.9291	11.4243	12.2912	12.0555	11.2868	11.4111	10.8517	10.3389	10.2983	9.99501	11.6999	10.3204	6.73612	6.65129	6.42426	6.82484	4.71266	5.70145	5.75771	6.53246	4.36802	4.943	5.22706	5.27863	12.9816	14.6266	16.7827	16.4048	16.1413	17.0545	17.9401	16.3062	14.9072	15.0331	14.1349	13.5975	18.1309	21.7129	20.8112	20.22	20.5471	18.3402	18.5661	18.535	19.7971	18.2543	19.673
Puro in	28.0006	50	11.5047	11.0691	11.819	11.6324	10.8777	11.0092	10.4173	9.91081	9.84192	9.61456	11.3004	9.93127	6.42433	6.3046	6.12093	6.49438	4.44866	5.42465	5.40789	6.2036	4.12596	4.65969	4.92039	4.92615	12.5227	14.0837	16.2938	15.9322	15.6888	16.5698	17.3761	15.857	14.3295	14.5421	13.5236	13.0767	17.6453	21.4028	20.3293	19.8097	20.1275	17.945	18.1262	18.0626	19.3764	17.5425	19.0146
Puro in	29.0006	51	11.0566	10.68	11.3453	11.175	10.4253	10.5898	10.0095	9.45224	9.41255	9.22263	10.9223	9.56798	6.11238	5.9835	5.82173	6.15978	4.2216	5.1459	5.08071	5.90975	3.91249	4.40436	4.63112	4.63232	12.0108	13.5671	15.8381	15.4191	15.1443	16.0325	16.8095	15.3895	13.7296	14.0735	12.9463	12.5593	17.0885	21.0321	19.9511	19.4222	19.6589	17.4927	17.6089	17.5871	19.0374	16.826	18.3679
Puro in	30.0006	52	10.608	10.3178	10.8661	10.7383	9.98786	10.1777	9.58981	9.05877	9.06119	8.83346	10.4999	9.18545	5.79704	5.66415	5.50512	5.80624	3.99298	4.87541	4.764	5.59732	3.72541	4.15495	4.37818	4.3838	11.4913	13.031	15.3761	14.9664	14.6107	15.501	16.244	14.9175	13.111	13.6035	12.3884	12.0566	16.5643	20.6634	19.5296	19.0088	19.2173	16.9833	17.0976	17.066	18.5958	16.1066	17.6556
Puro in	31.0006	53	10.1711	9.95652	10.3821	10.2876	9.52607	9.76941	9.20691	8.61957	8.70661	8.49444	10.0969	8.79421	5.49026	5.36261	5.18964	5.44189	3.787	4.61254	4.49355	5.29097	3.58283	3.91006	4.13857	4.14888	10.9836	12.4502	14.8546	14.4343	14.0417	14.9084	15.6452	14.4307	12.472	13.1186	11.7888	11.5461	16.0341	20.2404	19.0435	18.5671	18.7284	16.491	16.543	16.5477	18.1596	15.3786	16.9202
Puro in	32.0006	54	9.72736	9.60758	9.87351	9.82264	9.05504	9.36735	8.80342	8.19012	8.36676	8.15039	9.71965	8.41052	5.1878	5.07252	4.87715	5.09048	3.59083	4.36421	4.26502	4.99861	3.44423	3.69852	3.92311	3.92707	10.5023	11.9072	14.3109	13.9179	13.5119	14.3723	15.0476	13.9385	11.8672	12.5769	11.2358	11.0182	15.4592	19.83	18.5852	18.1534	18.2269	16.0134	16.0071	16.0138	17.6425	14.6595	16.1705
Puro in	33.0006	55	9.28048	9.23309	9.35484	9.36984	8.61754	8.92629	8.41873	7.73634	8.00171	7.81455	9.29436	8.0259	4.89243	4.83386	4.59186	4.77694	3.42278	4.12846	4.04842	4.68551	3.31645	3.49339	3.72719	3.70881	9.98161	11.3438	13.7889	13.2784	12.9584	13.8149	14.4361	13.4486	11.2492	12.0712	10.6235	10.5012	14.9102	19.3688	18.1355	17.7428	17.7343	15.4775	15.4786	15.4589	17.198	13.8855	15.431
Puro in	34.0006	56	8.83371	8.84028	8.82476	8.87671	8.13366	8.51196	8.00355	7.34068	7.60092	7.4911	8.878	7.62067	4.62916	4.5826	4.31394	4.46789	3.2708	3.91413	3.82973	4.41595	3.21939	3.32745	3.55249	3.5046	9.47291	10.7632	13.2289	12.7197	12.4145	13.2042	13.8547	12.9003	10.624	11.5759	10.0223	9.95604	14.348	18.932	17.5984	17.2763	17.2273	14.9708	14.921	14.907	16.7808	13.1948	14.6731
Puro in	35.0006	57	8.39938	8.45553	8.31778	8.38799	7.66244	8.09254	7.61312	6.91521	7.18791	7.15404	8.42516	7.21726	4.3757	4.3685	4.05814	4.19564	3.15438	3.69034	3.63568	4.18166	3.11227	3.17384	3.41062	3.31825	8.97782	10.2106	12.6534	12.1558	11.8495	12.6297	13.268	12.4059	9.96649	11.0747	9.44562	9.39723	13.796	18.5106	17.1104	16.7542	16.6662	14.452	14.3796	14.3144	16.3064	12.4321	13.9274
Puro in	36.0006	58	7.95623	8.07384	7.82317	7.92886	7.19064	7.64179	7.23986	6.5027	6.79369	6.85877	8.02009	6.87201	4.12223	4.14175	3.85095	3.95561	3.04907	3.50457	3.46211	3.93005	3.01969	3.02878	3.2672	3.1612	8.48436	9.66572	12.0945	11.5848	11.2847	12.0472	12.6244	11.8477	9.33485	10.5185	8.89124	8.83372	13.2016	18.048	16.5868	16.3165	16.1264	13.9102	13.7951	13.742	15.8373	11.7003	13.2015
Puro in	37.0006	59	7.52867	7.64959	7.3578	7.43956	6.763	7.24082	6.84959	6.09307	6.41746	6.55273	7.5997	6.52579	3.89033	3.9605	3.644	3.72799	2.94081	3.34507	3.30029	3.69692	2.94034	2.91142	3.14854	3.04446	8.02061	9.08758	11.5383	10.9734	10.7166	11.4115	12.0036	11.3376	8.69343	9.92739	8.33478	8.25319	12.6359	17.5778	16.0421	15.824	15.5707	13.3139	13.1939	13.148	15.3466	10.9788	12.5147
Puro in	38.0006	60	7.11768	7.2518	6.94929	6.95015	6.34314	6.84047	6.44496	5.68203	6.01299	6.24812	7.24129	6.20874	3.69033	3.79254	3.45308	3.53625	2.84039	3.23078	3.17556	3.49246	2.85092	2.8117	3.03721	2.96844	7.55122	8.50076	10.9641	10.3748	10.1494	10.7921	11.3266	10.8515	8.09195	9.38657	7.74777	7.65232	12.093	17.0711	15.4651	15.3879	14.9719	12.7531	12.592	12.5365	14.8553	10.2477	11.8285
Puro in	39.0006	61	6.69145	6.88491	6.57577	6.50076	5.92418	6.44261	6.05674	5.31314	5.66242	5.96895	6.78966	5.87101	3.4933	3.63255	3.2662	3.35927	2.77816	3.12604	3.06841	3.30158	2.7842	2.73276	2.94406	2.9057	7.07322	7.97826	10.4149	9.71366	9.61195	10.1411	10.6571	10.3495	7.53746	8.86668	7.2083	7.09151	11.5653	16.5866	14.9408	14.8853	14.3834	12.1873	12.0052	11.9115	14.3721	9.57162	11.1184
Puro in	40.0006	62	6.29999	6.52406	6.22	6.05127	5.54408	6.01933	5.6999	4.97709	5.31374	5.67745	6.41125	5.53651	3.32677	3.48779	3.11596	3.18456	2.71889	3.00196	2.9765	3.14575	2.73005	2.68603	2.87323	2.84135	6.62199	7.43663	9.8625	9.05521	9.07704	9.4693	9.9753	9.83628	6.97148	8.32603	6.66496	6.5803	11.0137	16.075	14.4146	14.3918	13.7956	11.6816	11.4192	11.2639	13.8571	8.92885	10.4322
Puro in	41.0006	63	5.93332	6.16236	5.85617	5.62241	5.18582	5.63839	5.37269	4.65807	4.99848	5.39703	6.05276	5.23662	3.19341	3.34403	2.99728	3.02797	2.66475	2.91937	2.90614	3.01939	2.69241	2.6466	2.81231	2.78069	6.18451	6.89247	9.26654	8.45088	8.55104	8.82376	9.34731	9.33151	6.44323	7.78148	6.17029	6.09906	10.5279	15.5426	13.9203	13.8483	13.2195	11.1527	10.8476	10.6054	13.2953	8.30968	9.73709
Puro in	42.0006	64	5.57653	5.81775	5.53703	5.21207	4.83975	5.25644	5.0072	4.3729	4.67766	5.11214	5.68349	4.94858	3.07398	3.21335	2.89114	2.88218	2.62073	2.86337	2.85461	2.92794	2.67296	2.6258	2.7555	2.7296	5.78614	6.39295	8.75871	7.83442	8.03136	8.1536	8.76233	8.76767	5.92945	7.2516	5.65807	5.66014	10.0411	14.9979	13.3533	13.3169	12.5836	10.6101	10.3052	9.94345	12.7651	7.67733	9.03388
Puro in	43.0006	65	5.23889	5.4678	5.19921	4.82815	4.50493	4.87589	4.70722	4.10015	4.4195	4.81691	5.34572	4.6544	2.95996	3.08722	2.80137	2.77424	2.59606	2.81434	2.79841	2.86391	2.64938	2.61684	2.70368	2.69219	5.41558	5.92676	8.24894	7.27325	7.52998	7.56268	8.1151	8.20425	5.47332	6.65438	5.22848	5.25342	9.57273	14.5037	12.7677	12.7478	11.963	10.0576	9.81591	9.31798	12.2004	7.06226	8.42727
Puro in	44.0006	66	4.94628	5.13674	4.85126	4.50106	4.18202	4.51632	4.42571	3.85604	4.17085	4.55942	5.02129	4.37555	2.86888	2.96379	2.73743	2.67055	2.58938	2.77052	2.75743	2.81537	2.63753	2.60919	2.66914	2.64547	5.05989	5.48666	7.70802	6.76193	7.06412	7.01414	7.45207	7.67316	5.05499	6.08724	4.8217	4.90432	9.10415	13.9432	12.1601	12.159	11.3075	9.49116	9.33612	8.75829	11.6235	6.5341	7.81824
Puro in	45.0006	67	4.68803	4.83818	4.55123	4.21827	3.91776	4.17198	4.16602	3.6845	3.94117	4.315	4.71005	4.17148	2.79775	2.85599	2.69182	2.60407	2.58792	2.74409	2.72407	2.78032	2.62791	2.60486	2.64549	2.61936	4.68491	5.09753	7.20893	6.2764	6.65357	6.50051	6.83465	7.16677	4.69188	5.59159	4.45062	4.59106	8.64823	13.3482	11.5707	11.5878	10.6846	8.93426	8.86488	8.21602	11.0591	6.05015	7.25323
Puro in	46.0006	68	4.45843	4.54476	4.27684	4.00475	3.71705	3.88925	3.91559	3.55528	3.73618	4.07923	4.43863	3.97535	2.735	2.76984	2.65388	2.569	2.58172	2.70677	2.70144	2.73514	2.63066	2.60719	2.62236	2.59579	4.36405	4.74853	6.70475	5.82492	6.23337	6.00377	6.25388	6.69352	4.40879	5.13214	4.14032	4.27988	8.1858	12.7928	10.9859	11.0144	10.113	8.42637	8.36913	7.70163	10.496	5.58874	6.748
Puro in	47.0006	69	4.24949	4.28178	4.02181	3.82228	3.54011	3.67153	3.69405	3.40773	3.57189	3.86691	4.1705	3.79008	2.67649	2.70042	2.63015	2.54547	2.59179	2.68685	2.69639	2.70575	2.63301	2.5951	2.59837	2.58945	4.08229	4.41069	6.19358	5.42322	5.85626	5.56791	5.69597	6.20007	4.15816	4.70476	3.86778	3.96275	7.75117	12.2279	10.3947	10.453	9.51908	7.93789	7.85117	7.196	9.92646	5.19797	6.26383
Puro in	48.0006	70	4.05511	4.08435	3.79052	3.69735	3.36835	3.46894	3.49638	3.30096	3.42411	3.68485	3.91878	3.6289	2.63394	2.65675	2.60388	2.54773	2.59187	2.67365	2.68184	2.68295	2.63661	2.60217	2.59721	2.58659	3.8288	4.09344	5.6817	5.08818	5.48794	5.13741	5.21664	5.77274	3.89755	4.30198	3.62698	3.66506
Puro in	49.0006	71	3.88976	3.89026	3.58989	3.56911	3.23994	3.29447	3.32043	3.21151	3.3166	3.52803	3.67659	3.50502	2.60522	2.61053	2.6008	2.54715	2.60286	2.67092	2.67331	2.66861	2.64353	2.61169	2.58814	2.59147
Puro out		72													2.59189	2.58758	2.59706	2.54897	2.6074	2.66914	2.65823	2.64529	2.64549	2.61122	2.57977	2.59488
Puro out	0.00069222	73	3.7302	4.11553	3.79556	4.00442	3.59057	3.39017	3.6089	3.60434	4.10821	3.9229	3.73078	3.87873	2.66768	3.08684	3.14813	3.26023		3.05557	3.03242	3.15772	2.90179	3.11568	3.08738	3.01923	3.48777	4.03403	5.598	5.02964	5.70005	5.35116	4.89769	5.57822	3.97034	4.16648	3.90233	3.88441	7.08531	11.4415	9.72782	10.018	9.01457	7.64065	7.35693	6.96446	9.35212	5.20025	5.9663
Puro out	1.00062	74	3.70843	4.04842	3.5111	3.88491	3.41847	3.2069	3.32944	3.44582	3.87402	3.61313	3.5581	3.65675	2.76234	3.05483	3.09547	3.19871		2.99805	2.94041	3.08599	2.81129	3.03989	2.84739	2.95402	3.55822	3.8791	5.43837	4.88003	5.53468	5.17037	4.63715	5.40021	3.78174	3.8623	3.80202	3.78373	7.1489	11.5527	9.62188	9.99651	8.93564	7.54518	7.20347	6.73575	9.21776	5.01281	5.77722
Puro out	2.00062	75	3.6087	3.89973	3.35266	3.76447	3.24784	3.05886	3.21021	3.34876	3.72237	3.41593	3.38805	3.53924	2.933	2.99517	3.05217	3.29592		3.083	2.9039	3.00834	2.73636	2.96312	2.74245	2.92276	3.45493	3.67719	5.15681	4.64103	5.23155	4.94139	4.38843	5.16865	3.59621	3.66484	3.69193	3.69691	7.01239	11.2331	9.23078	9.70209	8.64108	7.19574	6.92472	6.39336	8.94856	4.90409	5.88492
Puro out	3.00062	76	3.52046	3.72294	3.21858	3.67476	3.14775	2.9634	3.08857	3.24685	3.57203	3.24129	3.18321	3.44899	3.75257	2.93349	2.99811	3.54356		3.29719	2.88371	2.93388	2.69645	2.8835	2.69368	2.87677	3.36602	3.45692	4.78531	4.39349	4.82692	4.6226	4.15392	4.85239	3.39792	3.41235	3.55287	3.60402	6.8089	10.9994	8.83672	9.47722	8.28335	6.83966	6.59474	5.97772	8.65364	4.80597	6.10724
Puro out	4.00062	77	3.40236	3.53357	3.08347	3.56451	3.03175	2.86789	3.02693	3.17319	3.42896	3.1067	3.04266	3.38319	5.71964	2.89011	2.97108	3.90968		3.75697	2.86982	2.87484	2.6784	2.8246	2.67974	2.83234	3.22211	3.24667	4.38291	4.1374	4.40601	4.31157	3.88081	4.49442	3.22091	3.21568	3.46196	3.512	6.57024	10.5937	8.39546	9.13877	7.87694	6.35493	6.15078	5.43358	8.30322	4.65349	6.50914
Puro out	5.00062	78	3.27914	3.32842	2.97316	3.44121	2.91393	2.79603	2.95643	3.11307	3.32176	3.03942	3.0008	3.29136	7.58568	2.8531	2.96456	4.64768		4.55955	2.86904	2.82798	2.67168	2.78516	2.66675	2.78385	3.0877	3.11862	4.05698	3.88935	4.06475	4.02307	3.55695	4.18609	3.04627	3.03503	3.36011	3.38811	6.24786	10.0377	7.91121	8.71751	7.48509	5.83064	5.67175	4.91505	7.93373	4.52684	7.34593
Puro out	6.00063	79	3.16768	3.13289	2.90095	3.3292	2.83249	2.73428	2.91361	3.01816	3.21461	2.97997	2.94537	3.18922	9.69583	2.84858	2.95357	5.02403		4.85818	2.87448	2.80147	2.66704	2.75766	2.67148	2.75762	2.96963	2.99474	3.82282	3.66964	3.81372	3.72119	3.28213	3.96583	2.91158	2.91954	3.25015	3.23225	5.91405	9.47674	7.3871	8.22058	7.05494	5.36549	5.19856	4.41727	7.55794	4.38667	8.16233
Puro out	7.00062	80	3.07145	2.94904	2.8467	3.22903	2.77582	2.70165	2.87901	2.94222	3.11015	2.93343	2.90239	3.08034	12.2608	2.84016	2.94274	5.05979		4.6748	2.87881	2.78396	2.67397	2.75194	2.68219	2.73571	2.86454	2.87723	3.59895	3.53153	3.60519	3.46925	3.0625	3.78086	2.81728	2.86181	3.17063	3.10314	5.60094	8.97569	6.92863	7.68568	6.61161	4.96761	4.77009	3.97381	7.192	4.21288	8.9949
Puro out	8.00062	81	2.99331	2.82793	2.81811	3.13011	2.72104	2.68173	2.84024	2.88762	3.04691	2.8979	2.8622	2.97253	14.6085	2.84235	2.93576	4.93726		4.40319	2.88102	2.76357	2.68555	2.74659	2.69047	2.72069	2.76849	2.77523	3.40397	3.36656	3.45282	3.30164	2.8858	3.61127	2.73065	2.8467	3.09794	2.98562	5.2897	8.50887	6.45988	7.14789	6.12091	4.62228	4.39851	3.67659	6.83573	4.04374	10.5166
Puro out	9.00062	82	2.92436	2.74821	2.79364	3.06698	2.68992	2.67793	2.80696	2.85097	2.97943	2.87951	2.8219	2.8888	15.1989	2.84531	2.9214	4.69963		3.99801	2.90352	2.75814	2.69816	2.74718	2.70876	2.71288	2.70806	2.69358	3.23733	3.24186	3.2959	3.1849	2.77538	3.44317	2.65595	2.7531	3.01935	2.89123	4.99203	8.04397	6.01897	6.64896	5.6458	4.34443	4.0612	3.40912	6.46085	3.87676	11.5779
Puro out	10.0006	83	2.86874	2.68007	2.7727	3.01315	2.67377	2.6798	2.78832	2.81222	2.92911	2.86224	2.8012	2.83721	15.4238	2.84578	2.91716	4.33952		3.68101	2.91974	2.76186	2.71171	2.75546	2.71667	2.71191	2.66051	2.62524	3.07404	3.11154	3.14702	3.08468	2.68526	3.31176	2.5844	2.71343	2.95541	2.82553	4.73029	7.5888	5.56364	6.17148	5.23451	4.09812	3.72338	3.17428	6.01921	3.70527	12.1236
Puro out	11.0006	84	2.82341	2.64186	2.76861	2.96578	2.66767	2.68673	2.7679	2.78566	2.88973	2.85034	2.77165	2.80099	15.5143	2.84821	2.92099	3.9916		3.38258	2.92566	2.76088	2.72316	2.76483	2.73425	2.71543	2.61833	2.57284	2.94317	2.99965	3.03177	2.97118	2.61249	3.20294	2.53138	2.68022	2.8983	2.77312	4.48734	7.14724	5.13597	5.74244	4.84074	3.85808	3.42211	2.96958	5.5533	3.52193	12.8373
Puro out	12.0006	85	2.79251	2.64195	2.75556	2.93269	2.66206	2.68702	2.74999	2.76294	2.87129	2.83804	2.74713	2.76795	15.5397	2.84641	2.9406	3.65182		3.20319	2.91766	2.76281	2.73184	2.77248	2.74742	2.71511	2.58427	2.53232	2.82975	2.88649	2.92845	2.89497	2.56261	3.11303	2.51341	2.64703	2.82412	2.73726	4.2672	6.73898	4.69841	5.35803	4.48869	3.63457	3.15752	2.82865	5.11838	3.42189	13.3172
Puro out	13.0006	86	2.76414	2.63673	2.74219	2.92303	2.6612	2.69738	2.73235	2.74961	2.85202	2.83397	2.73738	2.75284	15.1437	2.84356	2.95066	3.40168		3.06554	2.90512	2.76519	2.74269	2.78096	2.76175	2.71445	2.55628	2.49883	2.75364	2.78934	2.83806	2.82798	2.52965	3.06628	2.50332	2.61633	2.76755	2.72002	4.0756	6.34009	4.30341	4.98793	4.19438	3.418	2.9415	2.73663	4.72356	3.35303	13.5922
Puro out	14.0006	87	2.74279	2.64322	2.74664	2.91595	2.66125	2.70768	2.72971	2.74047	2.83506	2.83805	2.72475	2.75382	14.6615	2.83213	2.94292	3.23571		2.97449	2.88366	2.77569	2.75349	2.79143	2.77424	2.72557	2.54269	2.4786	2.69155	2.70367	2.76571	2.77418	2.50147	3.03388	2.5045	2.5968	2.71721	2.71573	3.91465	5.9074	3.94663	4.66717	3.91933	3.28026	2.83265	2.68183	4.40883	3.26369	13.3507
Puro out	15.0006	88	2.73458	2.64881	2.74758	2.91075	2.66907	2.71816	2.74026	2.73903	2.817	2.84098	2.71572	2.75281	14.0672	2.81099	2.9372	3.10571		2.91473	2.87988	2.77494	2.76095	2.80163	2.78735	2.74309	2.53405	2.47887	2.64255	2.65767	2.69677	2.7253	2.47917	2.99602	2.51309	2.57674	2.67227	2.72242	3.78328	5.51436	3.60606	4.37578	3.66878	3.14579	2.76052	2.62883	4.06555	3.15109	12.9294
Puro out	16.0006	89	2.72845	2.65778	2.75302	2.91766	2.68318	2.73005	2.74712	2.74214	2.80268	2.84483	2.72922	2.75063	13.3806	2.78642	2.9223	3.0389		2.87859	2.87502	2.77413	2.76828	2.80768	2.8004	2.75726	2.53079	2.48344	2.61195	2.62072	2.63918	2.68783	2.48104	2.96827	2.52251	2.57095	2.6439	2.72284	3.64607	5.13918	3.32329	4.09344	3.42823	3.03263	2.70325	2.58423	3.76886	3.04643	12.0635
Puro out	17.0006	90	2.7305	2.66688	2.75586	2.92843	2.69537	2.74551	2.76036	2.75545	2.80989	2.84863	2.73737	2.76	12.7837	2.76996	2.90778	2.97702		2.84807	2.86874	2.76624	2.77703	2.81763	2.80981	2.77176	2.54014	2.49765	2.59406	2.59698	2.60901	2.65761	2.49417	2.93956	2.52825	2.57329	2.61422	2.72657	3.50653	4.76823	3.08724	3.82281	3.19731	2.93528	2.65313	2.55398	3.60135	2.93354	11.0376
Puro out	18.0006	91	2.73688	2.67524	2.75778	2.92468	2.70937	2.7582	2.76862	2.76345	2.81856	2.84628	2.74981	2.77002	12.2821	2.75898	2.89169	2.93732		2.82241	2.86648	2.7541	2.78409	2.82327	2.82576	2.78409	2.55635	2.51162	2.58423	2.59103	2.5879	2.63905	2.50536	2.90485	2.53635	2.57922	2.60505	2.7289	3.37787	4.42503	2.90305	3.60459	3.03687	2.84469	2.62973	2.53645	3.49576	2.84384	9.70582
Puro out	19.0006	92	2.74772	2.68642	2.76439	2.92536	2.72741	2.76934	2.78275	2.77026	2.82644	2.84967	2.75652	2.77957	11.9324	2.75174	2.88606	2.91004		2.79843	2.86855	2.74129	2.78968	2.82606	2.8372	2.79873	2.57035	2.52609	2.58193	2.5841	2.58689	2.63529	2.51536	2.88562	2.54706	2.58696	2.58226	2.72716	3.27243	4.14231	2.79411	3.41346	2.94491	2.76654	2.62166	2.52029	3.40376	2.76323	8.50005
Puro out	20.0006	93	2.76043	2.69826	2.76511	2.9309	2.74133	2.78307	2.79447	2.78936	2.84352	2.84797	2.76759	2.78837	11.6734	2.75704	2.88694	2.88321		2.77569	2.86404	2.73585	2.79319	2.83093	2.84978	2.81519	2.58433	2.53971	2.58837	2.58553	2.59097	2.63232	2.52598	2.87337	2.55882	2.59338	2.58661	2.72569	3.17124	3.92883	2.68251	3.26818	2.86669	2.69707	2.62194	2.51006	3.31933	2.70806	7.25199
Puro out	21.0006	94	2.77118	2.71126	2.781	2.92801	2.75728	2.79586	2.8086	2.79784	2.85646	2.84352	2.78041	2.8037	11.535	2.75907	2.88623	2.87372		2.75677	2.85878	2.73623	2.80076	2.83668	2.86149	2.82834	2.60117	2.55484	2.59338	2.58399	2.59696	2.63004	2.53864	2.86558	2.57179	2.60497	2.59379	2.72055	3.07854	3.70737	2.57147	3.16915	2.81028	2.64706	2.62241	2.50068	3.22731	2.62111	6.26643
Puro out	22.0006	95	2.78286	2.72823	2.796	2.93403	2.77151	2.81273	2.82345	2.8085	2.86675	2.84845	2.79729	2.82154	11.3911	2.75917	2.88786	2.85884		2.72938	2.85459	2.74093	2.80885	2.84597	2.87427	2.84487	2.61787	2.56868	2.59952	2.58606	2.60091	2.62489	2.55083	2.85287	2.58665	2.6161	2.6026	2.71497	2.99287	3.5168	2.518	3.0948	2.75557	2.59824	2.62519	2.49864	3.14427	2.57437	5.49613
Puro out	23.0006	96	2.7992	2.74435	2.80458	2.93977	2.78572	2.82826	2.83459	2.82522	2.88007	2.85228	2.81421	2.83447	11.3082	2.76025	2.88787	2.85105		2.71939	2.84603	2.74928	2.81644	2.8524	2.88664	2.86039	2.6358	2.58266	2.60282	2.59356	2.60123	2.61146	2.56572	2.8409	2.59875	2.63017	2.60863	2.71318	2.90597	3.36944	2.4818	3.03892	2.70682	2.55334	2.62641	2.4995	3.07523	2.54517	4.98766
Puro out	24.0006	97	2.81857	2.75507	2.8212	2.93403	2.80926	2.84605	2.85026	2.84122	2.89388	2.85681	2.83048	2.85284	11.2221	2.76539	2.88469	2.8418		2.70853	2.84082	2.75899	2.8321	2.85821	2.89611	2.87165	2.65059	2.60161	2.6123	2.60735	2.60508	2.60892	2.58009	2.83053	2.61034	2.64215	2.62071	2.70628	2.84767	3.23098	2.461	2.99005	2.68383	2.53159	2.62117	2.50076	3.0082	2.5392	4.5416
Puro out	25.0006	98	2.8363	2.77592	2.84162	2.94372	2.82585	2.85923	2.8594	2.86353	2.90749	2.86223	2.8485	2.87438	11.1855	2.76859	2.87887	2.8378		2.69762	2.82394	2.76728	2.84031	2.86667	2.90784	2.88621	2.66738	2.61059	2.6159	2.62114	2.60708	2.59799	2.59486	2.82103	2.62758	2.65913	2.63381	2.69459	2.7885	3.11631	2.438	2.93254	2.66765	2.52246	2.61657	2.51411	2.94615	2.54191	4.22125
Puro out	26.0006	99	2.85724	2.79812	2.86329	2.94634	2.84192	2.87796	2.87937	2.87793	2.91894	2.87539	2.86602	2.89265	11.0463	2.77275	2.87158	2.83053		2.69505	2.81948	2.7776	2.85365	2.87882	2.92121	2.89991	2.68594	2.62866	2.62911	2.63691	2.61268	2.60135	2.60954	2.80794	2.64331	2.67657	2.64565	2.68129	2.75282	3.02261	2.44669	2.90504	2.65607	2.52841	2.61886	2.54263	2.89479	2.54334	4.03052
Puro out	27.0006	100	2.88001	2.81446	2.88161	2.94639	2.86684	2.89322	2.89947	2.89741	2.93796	2.89655	2.88726	2.91082	11.0156	2.77888	2.86787	2.82881		2.70238	2.82687	2.79103	2.86039	2.88763	2.93077	2.92027	2.70765	2.64779	2.64117	2.65035	2.61976	2.61395	2.62936	2.80651	2.6623	2.6958	2.66085	2.69349	2.71714	2.91651	2.46346	2.86108	2.65848	2.53953	2.63247	2.54488	2.87712	2.55478	3.86949
Puro out	28.0006	101	2.90037	2.83358	2.89899	2.95004	2.88295	2.91337	2.92026	2.9193	2.95792	2.917	2.90945	2.9315	10.9911	2.78439	2.86221	2.82938		2.70505	2.83893	2.80506	2.87312	2.89105	2.942	2.93186	2.72819	2.66132	2.65872	2.66502	2.63162	2.62562	2.64515	2.80908	2.67684	2.71313	2.68067	2.69984	2.69775	2.8307	2.47262	2.83378	2.6626	2.54956	2.64375	2.55912	2.84977	2.56795	3.72531
Puro out	29.0006	102	2.92111	2.85468	2.92216	2.95892	2.90917	2.93327	2.93575	2.93931	2.98027	2.9296	2.93092	2.95281	10.889	2.79555	2.85406	2.82524		2.71543	2.84622	2.82167	2.8786	2.90263	2.95649	2.94258	2.74723	2.67754	2.67895	2.687	2.64724	2.63461	2.66619	2.82131	2.69302	2.73171	2.69909	2.71515	2.68208	2.75844	2.48417	2.81718	2.66766	2.56591	2.648	2.56293	2.80306	2.57154	3.58362
Puro out	30.0006	103	2.94484	2.87267	2.94246	2.96319	2.92786	2.95127	2.95066	2.95787	3.00002	2.94996	2.94925	2.97354	10.7977	2.80755	2.8417	2.82161		2.72528	2.85927	2.832	2.89162	2.91376	2.96955	2.95528	2.7629	2.69972	2.69834	2.70231	2.66647	2.65366	2.68044	2.8262	2.71121	2.74914	2.7133	2.73462	2.67872	2.71222	2.50321	2.78962	2.67785	2.57535	2.65574	2.57751	2.75943	2.58567	3.45913
Puro out	31.0006	104	2.96984	2.89016	2.96432	2.97041	2.95029	2.96999	2.97248	2.97717	3.01318	2.96674	2.9638	2.99475	10.752	2.81399	2.83022	2.81553		2.73417	2.85989	2.8446	2.90334	2.92503	2.98483	2.96961	2.78243	2.71778	2.71821	2.72337	2.68269	2.67904	2.70446	2.83819	2.73178	2.7693	2.73167	2.7538	2.68473	2.68846	2.52281	2.75976	2.68893	2.58805	2.6672	2.59411	2.72746	2.59387	3.34593
Puro out	32.0006	105	2.9952	2.91064	2.98782	2.9909	2.97513	2.99106	2.98944	2.99643	3.03536	2.98792	2.98548	3.01776	10.683	2.82474	2.82056	2.8058		2.74065	2.87128	2.85593	2.92839	2.93711	2.99468	2.98119	2.80276	2.73285	2.73492	2.73871	2.70261	2.69497	2.72067	2.8442	2.75679	2.79079	2.74799	2.77294	2.69028	2.6668	2.54019	2.73256	2.6998	2.60018	2.67822	2.60586	2.70922	2.60691	3.23091
Puro out	33.0006	106	3.02163	2.9348	3.01203	3.00615	2.99659	3.01182	3.00868	3.01794	3.05625	3.00523	3.00389	3.0373	10.6109	2.84004	2.82108	2.79655		2.75576	2.87946	2.86828	2.9342	2.94313	3.00461	2.99414	2.82566	2.75167	2.7541	2.75615	2.72102	2.71385	2.73681	2.84332	2.77162	2.8057	2.76901	2.79254	2.70112	2.64056	2.56298	2.71659	2.71059	2.6132	2.68769	2.62517	2.66544	2.62594	3.1402
Puro out	34.0006	107	3.04738	2.95804	3.03603	3.0287	3.01488	3.03064	3.0297	3.03721	3.06845	3.03207	3.02714	3.05284	10.5646	2.84907	2.83048	2.78649		2.76342	2.88336	2.88543	2.94267	2.95387	3.01734	3.00562	2.84788	2.7795	2.7747	2.77876	2.74057	2.73513	2.75401	2.84794	2.79123	2.82333	2.78615	2.81207	2.71813	2.62045	2.58034	2.70742	2.72279	2.63039	2.70087	2.63782	2.64106	2.63343	3.06876
Puro out	35.0006	108	3.0725	2.97519	3.05865	3.03961	3.03694	3.05024	3.04422	3.05611	3.0845	3.04722	3.04557	3.07097	10.4371	2.85953	2.83963	2.77549		2.77546	2.89287	2.89659	2.94974	2.96117	3.027	3.02541	2.87079	2.79885	2.79568	2.79918	2.76167	2.75819	2.77624	2.83964	2.80759	2.84242	2.81026	2.82874	2.73268	2.60703	2.60461	2.69305	2.73308	2.6464	2.71808	2.65646	2.62523	2.64485	2.9833
Puro out	36.0006	109	3.09739	2.99376	3.08274	3.0614	3.06103	3.06637	3.06345	3.07238	3.10433	3.06783	3.06347	3.09607	10.3936	2.86943	2.84883	2.76761		2.78832	2.90501	2.90825	2.96417	2.97183	3.04507	3.04158	2.89575	2.81856	2.81455	2.81638	2.78135	2.77476	2.79213	2.85387	2.82578	2.86069	2.82644	2.84999	2.7471	2.60541	2.62885	2.6894	2.74637	2.66145	2.72635	2.66631	2.62258	2.65378	2.90599
Puro out	37.0006	110	3.12278	3.01107	3.10155	3.08452	3.07938	3.08693	3.08717	3.08788	3.12537	3.0903	3.07628	3.11013	10.3127	2.88422	2.85846	2.76397		2.79721	2.91712	2.92468	2.97805	2.98267	3.05938	3.05053	2.92074	2.83615	2.83776	2.83883	2.7999	2.78931	2.81739	2.85156	2.84667	2.87687	2.84465	2.87012	2.77132	2.62334	2.65319	2.69914	2.74922	2.67558	2.73892	2.68438	2.61902	2.6666	2.83254
Puro out	38.0006	111	3.14802	3.03254	3.12383	3.10026	3.1	3.10714	3.10512	3.10374	3.14102	3.11112	3.09633	3.13454	10.2323	2.89835	2.86482	2.76619		2.80632	2.9287	2.93652	2.98979	2.99696	3.06981	3.07332	2.94555	2.86069	2.85893	2.8531	2.81912	2.80834	2.83704	2.86008	2.86971	2.9004	2.86583	2.89266	2.79513	2.64246	2.67244	2.70661	2.76839	2.68907	2.74818	2.70599	2.62742	2.67638	2.76482
Puro out	39.0006	112	3.17136	3.05424	3.14661	3.11898	3.12138	3.12522	3.11814	3.11687	3.15112	3.12451	3.11571	3.15973	10.1271	2.90907	2.87061	2.77009		2.82182	2.9386	2.95044	3.004	3.00351	3.08277	3.09084	2.969	2.88257	2.87861	2.87819	2.83619	2.82736	2.85729	2.87759	2.89087	2.92262	2.8848	2.91229	2.81792	2.66385	2.69825	2.71763	2.78167	2.70146	2.76152	2.71841	2.64514	2.69786	2.70541
Puro out	40.0006	113	3.19831	3.07631	3.16687	3.13686	3.1388	3.14667	3.1383	3.1335	3.16797	3.14438	3.13263	3.17402	10.0216	2.9201	2.88169	2.78219		2.83762	2.94828	2.95696	3.01355	3.00799	3.09682	3.11268	2.99493	2.90149	2.90039	2.89384	2.85643	2.84581	2.88099	2.89764	2.9073	2.93794	2.90996	2.93565	2.84303	2.6847	2.72262	2.72072	2.79613	2.71997	2.76864	2.72916	2.64722	2.7124	2.64394
Puro out	41.0006	114	3.22696	3.09455	3.18349	3.15504	3.15216	3.16564	3.15711	3.15273	3.18299	3.16298	3.15379	3.19524	9.95715	2.92533	2.89245	2.79114		2.84625	2.96208	2.95996	3.0276	3.01435	3.11131	3.13687	3.02066	2.92372	2.91668	2.9101	2.87682	2.86358	2.90498	2.91977	2.9317	2.95914	2.93122	2.95522	2.87055	2.71616	2.74302	2.73712	2.80338	2.7377	2.78397	2.74395	2.66705	2.72438	2.60364
Puro out	42.0006	115	3.25127	3.11599	3.21093	3.17736	3.1712	3.17626	3.17185	3.17048	3.20126	3.18315	3.16801	3.21993	9.87635	2.9367	2.90445	2.8036		2.86176	2.96892	2.97467	3.0348	3.02979	3.12629	3.15503	3.04827	2.9451	2.93997	2.93263	2.90038	2.88714	2.9301	2.93752	2.95052	2.98365	2.95611	2.97713	2.89563	2.73463	2.76993	2.75749	2.81856	2.74892	2.79727	2.75974	2.6794	2.74227	2.58268
Puro out	43.0006	116	3.28217	3.13696	3.23573	3.20457	3.18907	3.2014	3.1899	3.18967	3.21776	3.20559	3.19327	3.2359	9.78845	2.94899	2.916	2.81647		2.87439	2.97879	2.99122	3.0507	3.04087	3.14372	3.1703	3.07457	2.96375	2.96189	2.95351	2.91558	2.90996	2.9488	2.96672	2.97058	3.00182	2.97794	2.99603	2.91718	2.76087	2.79035	2.77742	2.83111	2.76719	2.81701	2.77518	2.69934	2.76188	2.58044
Puro out	44.0006	117	3.3087	3.15998	3.26561	3.22323	3.21386	3.22261	3.21135	3.20886	3.23519	3.22164	3.21074	3.2587	9.68369	2.95991	2.92564	2.82354		2.88998	2.98944	3.00247	3.06152	3.05511	3.15854	3.19631	3.09808	2.98389	2.98128	2.97142	2.93504	2.92688	2.97096	2.98791	2.98677	3.02003	3.0014	3.01358	2.94354	2.78622	2.81261	2.79558	2.84988	2.77882	2.83813	2.7936	2.71734	2.77777	2.58569
Puro out	45.0006	118	3.33573	3.1799	3.29064	3.23878	3.24108	3.24107	3.23222	3.22559	3.26118	3.24016	3.22595	3.2849	9.59342	2.97121	2.9371	2.83622		2.90151	3.00328	3.01256	3.07563	3.06686	3.17325	3.21588	3.11591	2.99895	3.00107	2.99443	2.95712	2.93948	2.98767	3.00861	3.01085	3.03391	3.02176	3.0376	2.97056	2.81734	2.83613	2.81379	2.86381	2.80128	2.84823	2.81418	2.7282	2.79161	2.5986
Puro out	46.0006	119	3.36004	3.20112	3.31002	3.2669	3.2709	3.27293	3.25281	3.24298	3.27627	3.25885	3.23905	3.30162	9.53198	2.981	2.943	2.84889		2.9156	3.01688	3.02822	3.08692	3.07833	3.18825	3.24267	3.14432	3.01523	3.01699	3.01656	2.96887	2.9586	3.00904	3.03132	3.01942	3.05437	3.04454	3.06332	2.99671	2.84949	2.85681	2.83252	2.88079	2.82061	2.86076	2.83141	2.74312	2.80601	2.60573
Puro out	47.0006	120	3.39112	3.22563	3.33536	3.29195	3.29016	3.30167	3.27797	3.25866	3.29523	3.28848	3.26342	3.3355	9.43435	2.98937	2.95185	2.86313		2.93208	3.03525	3.03833	3.0941	3.09031	3.2011	3.26435	3.16523	3.04141	3.03849	3.03441	2.98654	2.98334	3.02927	3.04764	3.04667	3.07287	3.07087	3.08235	3.01851	2.87345	2.8742	2.85708	2.89472	2.83173	2.8693	2.84747	2.76709	2.81165	2.61797
Puro out	48.0006	121	3.4214	3.23777	3.35755	3.31723	3.31835	3.32723	3.29595	3.28001	3.31889	3.30585	3.28005	3.35545	9.33075	3.00179	2.9566	2.87674		2.93483	3.04776	3.04736	3.11257	3.10009	3.22109	3.28794	3.18713	3.05495	3.05645	3.05055	3.01224	3.00681	3.05659	3.07735	3.06537	3.09055	3.09341	3.10589	3.04653	2.89947	2.89893	2.87998	2.91255	2.86022	2.88612	2.86023	2.78285	2.83733	2.63679
Puro out	49.0006	122	3.44806	3.27129	3.38299	3.34308	3.34172	3.34886	3.31938	3.29727	3.33405	3.32849	3.29377	3.37769	9.23325	3.02121	2.97225	2.88563		2.94797	3.06024	3.06272	3.12236	3.10953	3.2374	3.31196	3.21396	3.07261	3.08443	3.07144	3.02812	3.03283	3.07814	3.10011	3.08827	3.11135	3.11028	3.13396	3.06567	2.92335	2.92329	2.89829	2.92591	2.88005	2.90158	2.87982	2.79563	2.85491	2.65275
Puro out	50.0007	123	3.47451	3.29132	3.40556	3.37	3.36643	3.36945	3.34249	3.32356	3.3509	3.35699	3.31013	3.39473	9.11079	3.0334	2.98485	2.89446		2.96196	3.07738	3.07996	3.14059	3.12594	3.24703	3.33374	3.23896	3.09252	3.11423	3.09592	3.04644	3.05321	3.09644	3.1213	3.11579	3.13709	3.12974	3.1552	3.08679	2.9442	2.94353	2.92006	2.94537	2.89131	2.90982	2.89096	2.80856	2.86659	2.66622
Puro out	51.0007	124	3.49809	3.31605	3.42948	3.39507	3.386	3.38641	3.37052	3.34902	3.36848	3.37483	3.33867	3.41984	9.02799	3.05423	2.99833	2.90897		2.97321	3.08613	3.09995	3.15466	3.15182	3.26901	3.35587	3.25451	3.10806	3.12562	3.12051	3.06871	3.06749	3.12459	3.13862	3.13573	3.15844	3.15545	3.18201	3.11054	2.97026	2.96176	2.94784	2.96407	2.90847	2.92589	2.91477	2.82769	2.8774	2.68361
Puro out	52.0007	125	3.52841	3.34235	3.45609	3.42088	3.40423	3.41132	3.39475	3.37078	3.38708	3.40288	3.35785	3.44202	8.89281	3.05943	3.0159	2.91843		2.97747	3.10292	3.11057	3.17005	3.16807	3.27796	3.37668	3.27273	3.13455	3.14456	3.14397	3.08534	3.09573	3.14081	3.16475	3.16199	3.19409	3.17566	3.20847	3.13781	3.00205	2.97995	2.96831	2.98306	2.92866	2.94669	2.94125	2.84451	2.90261	2.69836
Puro out	53.0007	126	3.55007	3.36797	3.46994	3.44612	3.42281	3.43926	3.42228	3.38847	3.4088	3.43275	3.37354	3.46015	8.81108	3.0802	3.02262	2.93303		2.98675	3.10824	3.13287	3.19254	3.18093	3.30073	3.37824	3.29726	3.158	3.16139	3.16672	3.10355	3.12022	3.16865	3.1923	3.17594	3.20466	3.19337	3.21868	3.16359	3.037	3.00139	2.9923	3.00223	2.95087	2.96188	2.95431	2.8608	2.9102	2.72264
Puro out	54.0007	127	3.5791	3.40818	3.4901	3.47162	3.44735	3.45669	3.44573	3.40275	3.42642	3.46097	3.39161	3.48649	8.70902	3.09455	3.03735	2.94162		2.99799	3.13064	3.13964	3.20819	3.20344	3.31819	3.3965	3.31757	3.18977	3.18398	3.18731	3.12622	3.13431	3.19656	3.2136	3.19581	3.22105	3.21651	3.24065	3.18788	3.05708	3.02283	3.01299	3.01972	2.97108	2.97316	2.96886	2.87332	2.92722	2.74457
Puro out	55.0007	128	3.60002	3.41534	3.51759	3.48715	3.48431	3.49449	3.47043	3.42028	3.44785	3.48526	3.41969	3.50766	8.60069	3.11174	3.04388	2.95511		3.01556	3.15333	3.15577	3.22767	3.22251	3.33865	3.41063	3.33917	3.21152	3.19919	3.20896	3.14929	3.15185	3.21474	3.24299	3.21637	3.23723	3.24637	3.2607	3.21274	3.07662	3.04456	3.02902	3.04384	2.98505	2.99682	2.98327	2.89641	2.94082	2.76433
Puro out	56.0007	129	3.6255	3.43641	3.53263	3.50146	3.51855	3.52626	3.50307	3.44163	3.46415	3.49955	3.43691	3.5381	8.4964	3.13356	3.05325	2.96282		3.02743	3.17221	3.17505	3.23983	3.24276	3.37021	3.43984	3.35504	3.23392	3.20981	3.23444	3.17542	3.17464	3.24454	3.26945	3.23548	3.24821	3.27045	3.28286	3.2324	3.10774	3.07016	3.04906	3.06713	2.99809	3.0229	3.00957	2.91996	2.9535	2.77864
Puro out	57.0006	130	3.64974	3.45441	3.55488	3.51841	3.54805	3.54856	3.52494	3.46937	3.48721	3.52906	3.45421	3.56196	8.38366	3.14751	3.05267	2.97268		3.03813	3.18714	3.19493	3.26375	3.27452	3.39352	3.45462	3.37485	3.24755	3.20989	3.24414	3.188	3.18951	3.268	3.28818	3.25263	3.26251	3.30399	3.30401	3.24709	3.14055	3.09821	3.07677	3.07425	3.00857	3.04325	3.0295	2.93726	2.97195	2.79205
Puro out	58.0006	131	3.68161	3.48412	3.5875	3.54831	3.5793	3.57882	3.55592	3.49612	3.51048	3.5563	3.48414	3.58964	8.27504	3.15987	3.06038	2.99198		3.05289	3.20142	3.21135	3.28356	3.29968	3.41091	3.48345	3.38966	3.27038	3.21511	3.26413	3.20685	3.2106	3.28749	3.31004	3.27609	3.2794	3.32441	3.33029	3.25236	3.16644	3.11944	3.09176	3.10017	3.02269	3.05682	3.04729	2.94461	2.98102	2.81221
Puro out	59.0006	132	3.7086	3.50696	3.61619	3.565	3.59923	3.60286	3.58466	3.52557	3.53593	3.5931	3.5181	3.61969	8.16727	3.17705	3.08578	3.01082		3.0666	3.22395	3.22435	3.30622	3.31119	3.43763	3.49613	3.40375	3.29627	3.2493	3.30001	3.22487	3.22557	3.30314	3.33636	3.30294	3.3212	3.3525	3.33947	3.26783	3.19087	3.13333	3.10825	3.12527	3.04597	3.07195	3.06824	2.95545	2.99903	2.82848
Puro out	60.0006	133	3.72812	3.52143	3.64808	3.58782	3.61133	3.6179	3.59876	3.55304	3.5647	3.62467	3.54515	3.63699	8.02143	3.17745	3.09436	3.0217		3.08612	3.23684	3.24768	3.31136	3.33412	3.46034	3.52357	3.42645	3.31805	3.27541	3.31956	3.25061	3.24306	3.3289	3.35986	3.32058	3.33142	3.37566	3.35642	3.2949	3.20965	3.14806	3.1291	3.14716	3.06559	3.09576	3.08471	2.97853	3.00947	2.84981
Puro out	61.0006	134	3.73366	3.54093	3.6716	3.61969	3.64323	3.64669	3.6113	3.56972	3.59046	3.65672	3.56735	3.65806	7.90202	3.17666	3.108	3.03463		3.10175	3.25299	3.26967	3.32113	3.35164	3.47125	3.54186	3.44539	3.3424	3.29411	3.3268	3.27425	3.25016	3.34085	3.36723	3.35182	3.34287	3.39718	3.38529	3.30798	3.23183	3.16482	3.14636	3.17189	3.08549	3.10748	3.1006	2.99773	3.02267	2.85899
Puro out	62.0006	135	3.74627	3.5732	3.69619	3.63732	3.67471	3.65776	3.64141	3.59896	3.61322	3.68144	3.58885	3.67915	7.7943	3.18977	3.12806	3.05464		3.10001	3.27121	3.27762	3.34095	3.3727	3.48887	3.57564	3.46291	3.36668	3.32032	3.34474	3.30587	3.26579	3.35888	3.40428	3.37428	3.36042	3.4194	3.42165	3.32478	3.25257	3.1921	3.17202	3.20214	3.09411	3.12041	3.13285	3.01161	3.03377	2.87234
Puro out	63.0006	136	3.75947	3.59871	3.72648	3.68	3.70503	3.68458	3.66974	3.58635	3.63511	3.70038	3.61622	3.70214	7.70983	3.21388	3.14507	3.0732		3.11849	3.28168	3.29558	3.33089	3.4067	3.50393	3.611	3.47475	3.39191	3.33396	3.3616	3.33876	3.26733	3.39028	3.43862	3.39566	3.36193	3.42051	3.40789	3.34558	3.27305	3.21168	3.19117	3.21704	3.11989	3.13202	3.14898	3.02629	3.04565	2.87639
Puro out	64.0006	137	3.78366	3.62805	3.74204	3.71016	3.72603	3.6979	3.69564	3.60168	3.65854	3.72659	3.63479	3.73358	7.55952	3.22575	3.15956	3.0918		3.14041	3.2964	3.3129	3.35541	3.42555	3.5238	3.59943	3.47919	3.41301	3.34972	3.37407	3.34764	3.27073	3.40152	3.44905	3.42627	3.37826	3.43648	3.42704	3.3667	3.2973	3.22546	3.21518	3.23849	3.14759	3.14193	3.15915	3.04334	3.05032	2.89425
Puro out	65.0006	138	3.79227	3.64763	3.76992	3.73714	3.74499	3.71871	3.71065	3.63501	3.68447	3.74953	3.66783	3.75531	7.44294	3.24852	3.18394	3.10769		3.15827	3.30646	3.33091	3.35312	3.44182	3.54241	3.59902	3.47896	3.42839	3.36252	3.37727	3.36887	3.27322	3.41101	3.48052	3.45121	3.38695	3.44703	3.43621	3.38333	3.32417	3.23727	3.23078	3.25168	3.17393	3.15969	3.16603	3.05604	3.07044	2.90214
Puro out	66.0006	139	3.82479	3.65938	3.80881	3.73119	3.75343	3.74333	3.74537	3.65622	3.70871	3.77729	3.69145	3.77073	7.28758	3.26474	3.18703	3.13036		3.17648	3.331	3.34612	3.3709	3.45764	3.57874	3.62755	3.49257	3.42883	3.36854	3.38613	3.39603	3.29634	3.42112	3.50531	3.45021	3.40321	3.46707	3.46614	3.38224	3.33402	3.25894	3.24896	3.27297	3.19488	3.17904	3.19739	3.07067	3.08547	2.92494
Puro out	67.0006	140	3.83566	3.67832	3.8386	3.76225	3.79432	3.77246	3.77242	3.68381	3.7304	3.80207	3.72036	3.78736	7.15127	3.27516	3.20115	3.14757		3.19429	3.34112	3.35976	3.39563	3.48792	3.59593	3.64041	3.50086	3.45429	3.38758	3.38786	3.41787	3.31718	3.42528	3.53517	3.47223	3.41412	3.4821	3.47694	3.39144	3.34383	3.28138	3.27654	3.27643	3.20965	3.19568	3.21381	3.08889	3.10777	2.93934
Puro out	68.0006	141	3.8504	3.7011	3.85589	3.80099	3.82376	3.79921	3.79001	3.70596	3.7554	3.81988	3.74439	3.81388	7.0286	3.28367	3.22891	3.16762		3.21582	3.34018	3.37716	3.42784	3.51455	3.61802	3.65099	3.51287	3.47162	3.40824	3.38739	3.40502	3.31828	3.4478	3.54149	3.50084	3.42971	3.46147	3.4833	3.40226	3.34257	3.28929	3.2927	3.29811	3.21792	3.21411	3.22839	3.10436	3.12386	2.95915
Puro out	69.0006	142	3.87774	3.72389	3.86758	3.83892	3.85494	3.80676	3.81493	3.73317	3.78062	3.85347	3.77685	3.84477	6.90188	3.29783	3.22809	3.18458		3.21975	3.35214	3.39481	3.44375	3.55317	3.64789	3.65192	3.522	3.47883	3.42871	3.40093	3.38266	3.34983	3.46	3.56454	3.50822	3.44391	3.47475	3.4929	3.41387	3.36021	3.30628	3.31903	3.31699	3.24328	3.23157	3.24368	3.11508	3.14256	2.97712
Puro out	70.0006	143	3.8907	3.73515	3.89306	3.86663	3.87113	3.81821	3.84338	3.76668	3.79481	3.86973	3.7894	3.8638	6.7416	3.31843	3.24137	3.18901		3.24183	3.35235	3.41413	3.47005	3.5782	3.6708	3.66206	3.53389	3.49288	3.42157	3.41284	3.40748	3.35828	3.45401	3.58197	3.51387	3.44476	3.49676	3.51059	3.42527	3.37084	3.31813	3.3407	3.31417	3.26252	3.23425	3.25063	3.13037	3.14773	2.99718
Media change	0.00069167	144	3.60194	3.61617	3.80444	3.78119	3.7186	3.71533	3.7749	3.70662	3.79393	3.82526	3.74761	3.82597	6.01602	3.18108	3.16913	3.08406		3.16698	3.27418	3.30114	3.37912	3.49112	3.58627	3.54099	3.26352	3.33544	3.26908	3.22337	3.28322	3.26211	3.37297	3.48048	3.43203	3.3526	3.40886	3.39389	3.13381	3.12691	3.11378	3.27344	3.11804	3.1006	3.13655	3.10624	3.01292	3.07827	2.92672
Media change	1.00062	145	3.57105	3.67725	3.66598	3.63582	3.73114	3.68465	3.70342	3.58854	3.70318	3.78738	3.60307	3.78852	6.41113	3.28834	3.22289	3.1771		3.23168	3.33329	3.34244	3.43426	3.54966	3.65974	3.55517	3.20674	3.42223	3.28795	3.22789	3.31069	3.24674	3.31448	3.48592	3.42185	3.30266	3.37022	3.34163	3.2687	3.20374	3.16055	3.24993	3.20448	3.18541	3.13082	3.1627	3.07121	3.09092	2.97619
Media change	2.00062	146	3.4726	3.58171	3.53686	3.55159	3.69079	3.6401	3.65493	3.55087	3.646	3.76869	3.57874	3.75599	6.40341	3.26173	3.18439	3.13205		3.22316	3.31172	3.30339	3.39842	3.54162	3.66057	3.5036	3.12647	3.3685	3.22441	3.17793	3.25638	3.16376	3.22143	3.42982	3.34372	3.23769	3.32792	3.28246	3.20124	3.12868	3.09551	3.15179	3.14663	3.14792	3.08399	3.10579	3.01663	3.02979	2.95611
Media change	3.00062	147	3.4589	3.56534	3.55442	3.60149	3.65806	3.67915	3.71643	3.58271	3.67626	3.82255	3.66226	3.7012	6.49089	3.23446	3.15988	3.08126		3.16462	3.27341	3.25724	3.3533	3.4932	3.60158	3.41802	3.08801	3.31909	3.12292	3.14194	3.13337	3.10411	3.18096	3.37713	3.27611	3.19489	3.30115	3.2359	3.12291	3.06881	3.0576	3.08447	3.09164	3.08873	3.03871	3.03932	2.96844	2.96848	2.91457
Media change	4.00062	148	3.52047	3.70693	3.63467	3.72645	3.70533	3.74006	3.79242	3.71824	3.6698	3.78727	3.7353	3.74919	6.42711	3.21245	3.13807	3.05617		3.11983	3.21914	3.25322	3.31593	3.45359	3.56339	3.43388	3.08432	3.27346	3.09162	3.11336	3.08232	3.08611	3.15275	3.32102	3.24404	3.18064	3.26377	3.27631	3.07463	3.02604	3.02734	3.04173	3.05734	3.05461	3.01205	3.00058	2.92093	2.93404	2.86144
Media change	5.00062	149	3.53761	3.7511	3.66561	3.75357	3.6978	3.76099	3.85137	3.70633	3.73668	3.78527	3.74677	3.7688	6.37025	3.19036	3.17792	3.04775		3.07618	3.16765	3.22754	3.25502	3.39294	3.50477	3.4362	3.07085	3.2032	3.08868	3.10931	3.07015	3.08251	3.13261	3.28031	3.21519	3.16366	3.23838	3.29604	3.03999	2.99361	2.99817	3.00385	3.02625	3.02169	2.9953	2.96805	2.89897	2.9095	2.83435
Media change	6.00062	150	3.51653	3.78291	3.70151	3.75078	3.68621	3.75676	3.90253	3.7128	3.77222	3.77322	3.77615	3.74448	6.33496	3.16848	3.15158	3.03493		3.05147	3.13082	3.19981	3.23678	3.36705	3.47609	3.4212	3.05214	3.1416	3.14338	3.1599	3.08534	3.11008	3.15097	3.26844	3.19285	3.17698	3.29712	3.30097	3.01391	2.98579	2.9824	2.98502	3.01866	2.99719	2.9821	2.9454	2.88385	2.88274	2.81681
Media change	7.00062	151	3.50206	3.7851	3.73248	3.74782	3.71924	3.76109	3.91486	3.73699	3.79853	3.76515	3.79271	3.75775	6.22951	3.14818	3.15253	3.04538		3.03383	3.11432	3.1932	3.20772	3.35176	3.45988	3.39381	3.03079	3.14637	3.16336	3.20311	3.09995	3.13897	3.18165	3.30461	3.22622	3.21886	3.33215	3.34406	2.99649	2.97366	2.97261	2.97697	3.007	2.9858	2.97726	2.93954	2.87554	2.87839	2.81294
Media change	8.00062	152	3.49079	3.79944	3.73892	3.77323	3.72345	3.77921	3.92044	3.75373	3.82647	3.75708	3.80158	3.75285	6.16095	3.1478	3.15754	3.0573		3.03442	3.1089	3.19661	3.19776	3.35537	3.44373	3.36956	3.0226	3.14169	3.19332	3.23236	3.11781	3.16892	3.21612	3.33969	3.26927	3.25808	3.38805	3.33846	2.98842	2.96764	2.96341	2.97961	3.00373	2.98744	2.97696	2.938	2.86835	2.87839	2.81294
Media change	9.00062	153	3.48362	3.77985	3.71736	3.75111	3.71917	3.76384	3.94047	3.76795	3.83689	3.75939	3.84224	3.71629	5.94436	3.14736	3.16467	3.07127		3.03864	3.10428	3.20849	3.18525	3.34937	3.4416	3.33387	3.02822	3.146	3.19682	3.26647	3.15132	3.16616	3.26967	3.35634	3.30412	3.29325	3.41723	3.3394	2.98905	2.97934	2.96324	2.98983	3.00575	2.98543	2.97148	2.93735	2.86634	2.87557	2.8158
Media change	10.0006	154	3.4731	3.77869	3.73185	3.74348	3.70072	3.76481	3.96101	3.76319	3.83127	3.77411	3.80839	3.70904	5.81871	3.15082	3.16695	3.08075		3.03798	3.10442	3.20292	3.17365	3.34013	3.43854	3.29834	3.02877	3.15183	3.1961	3.26876	3.17288	3.17758	3.28861	3.39902	3.30413	3.34244	3.42128	3.31141	2.98498	2.96602	2.95875	2.99481	3.00762	2.98179	2.97396	2.93617	2.86312	2.88537	2.81438
Media change	11.0006	155	3.46299	3.77682	3.7106	3.74009	3.6928	3.74314	3.95302	3.73628	3.81387	3.77371	3.7844	3.68853	5.6443	3.14845	3.17356	3.08584		3.0444	3.09715	3.19616	3.16487	3.33284	3.44456	3.2757	3.03218	3.14623	3.1875	3.26946	3.16067	3.17557	3.2984	3.39281	3.32189	3.37059	3.41825	3.27495	2.98273	2.9701	2.96153	2.99635	3.00549	2.98422	2.97414	2.93546	2.85975	2.88537	2.82195
Media change	12.0006	156	3.45066	3.76113	3.69782	3.71712	3.70231	3.71786	3.95668	3.70427	3.78881	3.77949	3.76062	3.64971	5.48815	3.14655	3.18221	3.09059		3.03841	3.10081	3.19438	3.15997	3.32322	3.43915	3.26434	3.03716	3.15026	3.17972	3.24909	3.1497	3.16051	3.27487	3.3762	3.32676	3.37179	3.37977	3.24711	2.98056	2.96954	2.96278	3.00106	3.01296	2.98604	2.96407	2.94084	2.86057	2.88646	2.81781
Media change	13.0006	157	3.44689	3.73122	3.68755	3.69199	3.66265	3.7086	3.90594	3.67351	3.79922	3.77423	3.73728	3.62978	5.27909	3.14938	3.1734	3.09767		3.04345	3.10341	3.19418	3.1607	3.32351	3.43526	3.26463	3.04526	3.12222	3.18179	3.21266	3.12924	3.14534	3.25356	3.34018	3.30324	3.34353	3.34395	3.22563	2.98493	2.97379	2.95893	3.00533	3.01903	2.98592	2.96173	2.94902	2.86344	2.89053	2.83009
Media change	14.0006	158	3.4425	3.68784	3.6746	3.67339	3.65275	3.66718	3.86796	3.637	3.78144	3.76346	3.72144	3.62451	5.1109	3.15047	3.1696	3.09966		3.04795	3.10842	3.19759	3.16026	3.31563	3.43736	3.26165	3.05529	3.11275	3.15533	3.19319	3.10621	3.13746	3.22413	3.32153	3.2913	3.30885	3.29613	3.20734	2.98525	2.97945	2.96018	3.00845	3.01962	2.99182	2.9711	2.95958	2.86159	2.89329	2.84086
Media change	15.0006	159	3.44102	3.6708	3.65042	3.64593	3.65145	3.65901	3.85746	3.6229	3.77869	3.75356	3.71421	3.62993	4.90479	3.15897	3.17312	3.10584		3.05172	3.11575	3.20363	3.16932	3.3223	3.43554	3.26698	3.0649	3.09704	3.1387	3.16241	3.08378	3.13292	3.19838	3.28456	3.26701	3.29099	3.2705	3.19461	2.98943	2.97557	2.96365	3.00924	3.02213	2.99805	2.9778	2.96401	2.8659	2.89578	2.83202
Media change	16.0006	160	3.44057	3.65423	3.63476	3.63313	3.63934	3.64449	3.84529	3.60937	3.76064	3.7682	3.69803	3.62662	4.77809	3.16942	3.17878	3.10861		3.0646	3.1259	3.20842	3.17875	3.33293	3.44222	3.27488	3.07927	3.09119	3.11828	3.13429	3.05623	3.12441	3.1803	3.27413	3.24995	3.26538	3.25945	3.18776	2.99723	2.97063	2.97417	3.01399	3.02931	3.00209	2.9832	2.97183	2.8675	2.90334	2.83325
Media change	17.0006	161	3.43859	3.63549	3.62357	3.61228	3.61496	3.63719	3.83363	3.60258	3.76565	3.75597	3.68493	3.62276	4.61172	3.17625	3.18194	3.11925		3.07825	3.13913	3.2148	3.19081	3.33984	3.43967	3.28499	3.09322	3.07103	3.10154	3.11516	3.04016	3.11723	3.16572	3.25939	3.23651	3.24459	3.25092	3.1674	2.99776	2.98011	2.9758	3.02167	3.04242	3.0152	2.99554	2.98046	2.87623	2.90259	2.83312
Media change	18.0006	162	3.44418	3.62945	3.6071	3.60865	3.61489	3.66042	3.80909	3.59455	3.76236	3.75825	3.67847	3.62887	4.47208	3.18813	3.19191	3.12365		3.09373	3.14796	3.22368	3.20054	3.35264	3.4483	3.29923	3.11007	3.0643	3.09775	3.11109	3.02809	3.11245	3.15881	3.23673	3.22899	3.22008	3.24085	3.16265	3.0112	2.98466	2.97448	3.02686	3.04773	3.0294	3.00082	2.98604	2.88397	2.9077	2.8419
Media change	19.0006	163	3.45292	3.62499	3.60228	3.6038	3.61652	3.64723	3.79118	3.59345	3.75483	3.763	3.67016	3.63153	4.33676	3.20752	3.20134	3.13154		3.1101	3.16477	3.23529	3.21767	3.36319	3.45735	3.32068	3.12599	3.06992	3.0957	3.10571	3.02448	3.11167	3.14893	3.21686	3.22597	3.20016	3.2333	3.15277	3.02136	2.98953	2.98253	3.03451	3.0603	3.03814	3.00979	2.99092	2.89289	2.90936	2.84624
Media change	20.0006	164	3.45451	3.6236	3.59819	3.60897	3.61428	3.64977	3.78764	3.59404	3.75351	3.76113	3.67344	3.63835	4.21746	3.22516	3.21025	3.13542		3.11473	3.18495	3.25306	3.22936	3.37749	3.46516	3.34042	3.14285	3.07972	3.08621	3.10449	3.02589	3.10788	3.13472	3.21453	3.23305	3.19264	3.22788	3.1595	3.03255	2.98611	2.9894	3.04475	3.06337	3.0497	3.02202	2.99904	2.90152	2.92089	2.85635
Media change	21.0006	165	3.45805	3.61522	3.59242	3.60927	3.60823	3.65064	3.78125	3.60179	3.75576	3.76233	3.67461	3.63771	4.09508	3.24332	3.22225	3.14919		3.13106	3.20203	3.26861	3.25364	3.39258	3.47354	3.35932	3.15934	3.07867	3.08858	3.10816	3.0307	3.11098	3.13008	3.21301	3.22858	3.19362	3.22349	3.16407	3.04806	2.99359	3.00098	3.05463	3.0784	3.06241	3.03236	3.0107	2.91076	2.93066	2.87043
Media change	22.0006	166	3.46985	3.62174	3.58643	3.60451	3.61295	3.66047	3.79891	3.60194	3.75232	3.76207	3.67593	3.64995	3.97242	3.26005	3.23838	3.16357		3.14739	3.22434	3.28652	3.26812	3.40899	3.48799	3.37973	3.17879	3.08931	3.09295	3.11891	3.04053	3.11695	3.12844	3.21227	3.23282	3.19222	3.22216	3.16913	3.06103	3.00621	3.00837	3.05987	3.09252	3.08612	3.04489	3.02219	2.91722	2.94326	2.8894
Media change	23.0006	167	3.47577	3.62338	3.59397	3.60491	3.61903	3.67074	3.80024	3.60967	3.75477	3.77769	3.66608	3.65983	3.8747	3.28328	3.25548	3.17602		3.16926	3.25168	3.30281	3.28853	3.42573	3.50055	3.40208	3.19852	3.09543	3.10438	3.12675	3.05324	3.1282	3.13071	3.22063	3.23773	3.20051	3.22514	3.1718	3.07411	3.01036	3.01919	3.07641	3.10378	3.10233	3.06535	3.03895	2.92316	2.95638	2.89374
Media change	24.0006	168	3.48814	3.63548	3.60445	3.60591	3.62353	3.68768	3.80962	3.62182	3.77143	3.78248	3.68454	3.67139	3.80212	3.30898	3.27171	3.1894		3.1906	3.27376	3.3145	3.3077	3.44222	3.51748	3.42581	3.22123	3.10781	3.10902	3.14052	3.07119	3.13298	3.13615	3.23077	3.25021	3.20162	3.2281	3.18415	3.09297	3.03056	3.03184	3.0873	3.12829	3.12358	3.07431	3.05778	2.93848	2.97125	2.90087
Media change	25.0006	169	3.4935	3.61796	3.60402	3.60047	3.62487	3.68302	3.78275	3.62547	3.7692	3.78361	3.67579	3.67732	3.71345	3.32087	3.27737	3.1958		3.20443	3.28808	3.32713	3.32694	3.45662	3.52554	3.45455	3.23678	3.11871	3.11952	3.15176	3.07799	3.13957	3.14121	3.2405	3.26204	3.19936	3.22795	3.1908	3.10329	3.02573	3.03739	3.08216	3.13429	3.12932	3.07911	3.06776	2.94443	2.97512	2.91102
	Time		VC				LPS 22				LPS 7.3				LPS 2.4				LPS 0.8				LPS .27				LPS 0.091				LPS 0.03				LPS 0.01				LPS 0.0003				LPS 0.001
LPS in	0.00069278	169.501	3.34198	3.01902	3.09637	2.95298	3.46658	3.12803	2.99445	2.87725	3.48088	3.07057	3.01308	2.9053	3.52556	3.04995	3.0577	2.9547	3.55304	3.13377	3.0086	3.00971	3.61983	3.11732	3.07657	3.0164	3.73592	3.09972	3.0851	2.96455	3.57953	3.33165	3.18745	2.95806	3.72984		3.21534	2.85052	3.76008		3.16174	2.89044	3.65457		3.20034	2.83937
LPS in	0.500621	170.001	3.49477	3.18337	3.22953	3.09121	3.62705	3.30651	3.10308	3.00428	3.61273	3.23652	3.1167	3.02509	3.62121	3.18773	3.15129	3.07512	3.64647	3.26781	3.08718	3.12218	3.70113	3.25679	3.15081	3.12913	3.82007	3.23384	3.14794	3.06868	3.6474	3.46433	3.25177	3.0628	3.78926		3.27186	2.94053	3.80313		3.20426	2.9718	3.69804		3.23576	2.90007
LPS in	1.00062	170.501	3.51094	3.20237	3.24609	3.10529	3.67813	3.3284	3.12437	3.02809	3.66045	3.26288	3.13217	3.04591	3.67549	3.20855	3.16483	3.10119	3.68926	3.28624	3.09281	3.14637	3.75193	3.27633	3.17222	3.1481	3.87663	3.25857	3.16894	3.08755	3.6869	3.50466	3.27092	3.0863	3.82088		3.30044	2.95747	3.84208		3.21489	2.98914	3.72075		3.2438	2.89971
LPS in	1.50063	171.001	3.51642	3.20716	3.2488	3.10809	3.73748	3.33162	3.14796	3.05256	3.72177	3.27791	3.16043	3.06327	3.73538	3.2181	3.18762	3.1257	3.76771	3.28034	3.10985	3.15869	3.84796	3.28365	3.19696	3.14864	3.96272	3.26286	3.19107	3.09352	3.72228	3.51894	3.28717	3.09425	3.85928		3.3253	2.96761	3.86435		3.23385	2.9975	3.7508		3.25586	2.91217
LPS in	2.00063	171.501	3.51465	3.21325	3.25659	3.11144	3.79372	3.33887	3.17301	3.08125	3.7744	3.29032	3.18978	3.08365	3.77309	3.22423	3.2221	3.15441	3.81589	3.27796	3.13497	3.17076	3.8903	3.30225	3.23136	3.16074	4.02203	3.28725	3.23268	3.11128	3.76684	3.5419	3.31969	3.11594	3.90658		3.34668	2.97834	3.89883		3.25891	3.00932	3.77673		3.27401	2.92649
LPS in	2.50063	172.001	3.51828	3.22362	3.26895	3.11844	3.80646	3.33107	3.19333	3.10513	3.78078	3.28838	3.20118	3.1056	3.76216	3.21616	3.2383	3.17204	3.81647	3.27002	3.13812	3.18958	3.89459	3.30859	3.24784	3.17528	4.01317	3.29063	3.25464	3.12494	3.78064	3.53615	3.32949	3.12002	3.91464		3.35414	2.98818	3.92683		3.30027	3.02895	3.7974		3.29524	2.94968
LPS in	3.00063	172.501	3.52225	3.23741	3.28255	3.12777	3.79538	3.31786	3.20178	3.11668	3.76646	3.28271	3.21394	3.12179	3.76198	3.21102	3.24699	3.19431	3.82676	3.2712	3.15018	3.19223	3.88362	3.31721	3.25674	3.18439	4.01496	3.29392	3.26855	3.14683	3.78705	3.53233	3.33457	3.12771	3.92299		3.36497	3.00502	3.94004		3.30437	3.04616	3.80271		3.31555	2.98364
LPS in	3.50063	173.001	3.53028	3.2463	3.29065	3.13899	3.80239	3.32697	3.21379	3.14464	3.77778	3.28028	3.21663	3.13098	3.77569	3.22067	3.26039	3.19915	3.83387	3.26902	3.15793	3.20454	3.89231	3.32832	3.26504	3.19458	4.03655	3.3029	3.27753	3.1658	3.80306	3.53829	3.34681	3.14064	3.94107		3.37978	3.02238	3.95795		3.31907	3.06879	3.81864		3.33401	2.98312
LPS in	4.00063	173.501	3.53868	3.25953	3.3004	3.1433	3.81569	3.33329	3.22109	3.15671	3.7911	3.28338	3.21832	3.14341	3.79548	3.22321	3.27056	3.20702	3.84408	3.26666	3.16756	3.21708	3.90128	3.34213	3.26894	3.20416	4.04167	3.314	3.27658	3.17623	3.80974	3.54718	3.34508	3.14672	3.95932		3.38489	3.03466	3.96894		3.32969	3.08295	3.8312		3.33259	2.98963
LPS in	4.50063	174.001	3.54521	3.27195	3.31408	3.15408	3.82321	3.32912	3.22144	3.16379	3.80924	3.29541	3.23148	3.15313	3.81586	3.2247	3.27746	3.21743	3.85493	3.25937	3.17228	3.22513	3.9244	3.35126	3.27094	3.21983	4.06956	3.31011	3.27919	3.18259	3.82376	3.55314	3.34394	3.15696	3.97925		3.3799	3.0459	3.98131		3.33891	3.09233	3.83558		3.33063	2.988
LPS in	5.00063	174.501	3.55765	3.28284	3.32303	3.16749	3.83921	3.32544	3.2308	3.17151	3.83848	3.30064	3.23616	3.17431	3.83535	3.22928	3.28629	3.22637	3.88701	3.26037	3.17705	3.23052	3.9344	3.35502	3.28459	3.23268	4.08542	3.31782	3.29032	3.18986	3.85173	3.54275	3.35643	3.1705	3.99799		3.37252	3.05938	3.99216		3.33909	3.10718	3.8381		3.33977	2.99145
LPS in	5.50063	175.001	3.56908	3.28838	3.33666	3.17979	3.84952	3.32517	3.23822	3.18046	3.85729	3.30901	3.25072	3.189	3.84067	3.23164	3.30632	3.23699	3.89892	3.25848	3.185	3.24361	3.95258	3.35509	3.29872	3.24158	4.08707	3.32119	3.29299	3.19864	3.85411	3.53678	3.34983	3.17508	4.00619		3.38776	3.06051	4.00426		3.34274	3.1031	3.85381		3.34378	3.00127
LPS in	6.00063	175.501	3.57514	3.29749	3.34928	3.19276	3.86721	3.32312	3.24894	3.1984	3.86351	3.30938	3.25508	3.18678	3.85407	3.22642	3.31039	3.24181	3.91354	3.26014	3.18763	3.25994	3.95906	3.35895	3.30738	3.24465	4.09904	3.32238	3.29491	3.20911	3.85073	3.52803	3.3577	3.19273	4.00721		3.38508	3.06128	4.00572		3.34722	3.10933	3.85364		3.35047	3.00843
LPS in	6.50063	176.001	3.58305	3.3082	3.35817	3.19844	3.88762	3.31821	3.25786	3.20769	3.8696	3.32288	3.26447	3.19394	3.86625	3.22527	3.31275	3.2539	3.91741	3.25412	3.19117	3.27621	3.9613	3.3684	3.30007	3.25632	4.10488	3.3224	3.29592	3.21189	3.855	3.53558	3.35958	3.19242	4.02312		3.37966	3.06534	4.01622		3.347	3.12373	3.85288		3.35617	3.00589
LPS in	7.00063	176.501	3.59371	3.31936	3.36724	3.21019	3.88982	3.32405	3.26216	3.22029	3.86805	3.32574	3.27498	3.2027	3.87588	3.22691	3.31441	3.26436	3.92804	3.25702	3.19503	3.27792	3.96981	3.36555	3.29382	3.26292	4.12344	3.32367	3.30346	3.21485	3.85109	3.52684	3.36375	3.19197	4.0163		3.37617	3.068	4.01523		3.34735	3.11929	3.85144		3.35616	3.01054
LPS in	7.50063	177.001	3.60109	3.33086	3.3811	3.22111	3.88353	3.31516	3.25965	3.22397	3.86126	3.32602	3.27776	3.20399	3.86992	3.2274	3.31953	3.26513	3.92703	3.25837	3.19253	3.27843	3.96964	3.36594	3.30354	3.26954	4.11522	3.31811	3.30434	3.21486	3.85772	3.52228	3.35974	3.19247	4.00961		3.3792	3.06759	4.01433		3.34401	3.12268	3.853		3.35564	3.0091
LPS in	8.00063	177.501	3.61036	3.34371	3.39025	3.23289	3.88943	3.31778	3.26204	3.23836	3.85682	3.32664	3.27415	3.21505	3.85978	3.22487	3.32152	3.27289	3.92216	3.25357	3.1921	3.26935	3.96463	3.36409	3.29716	3.26794	4.10786	3.31497	3.2962	3.21728	3.8518	3.51782	3.36667	3.19197	4.00358		3.37621	3.06538	4.01668		3.3447	3.12081	3.8532		3.35353	3.00811
LPS in	8.50063	178.001	3.61724	3.35498	3.3999	3.24194	3.89152	3.31458	3.26708	3.23153	3.86197	3.32441	3.27412	3.21182	3.85844	3.21997	3.31315	3.27549	3.91945	3.25318	3.19632	3.27939	3.95764	3.36431	3.2945	3.26267	4.1006	3.31076	3.29144	3.21383	3.84108	3.51187	3.35718	3.18919	3.99464		3.38171	3.07457	4.00963		3.34855	3.11925	3.85746		3.35317	3.00671
LPS in	9.00062	178.501	3.62801	3.36582	3.40971	3.2526	3.87821	3.31645	3.27627	3.23717	3.86375	3.32035	3.2727	3.2093	3.85502	3.22114	3.31738	3.27304	3.91594	3.24514	3.19417	3.27749	3.95378	3.36106	3.28956	3.25872	4.08957	3.30624	3.29454	3.21444	3.83025	3.50683	3.34777	3.1867	3.98792		3.37688	3.06943	4.00069		3.33977	3.12207	3.85754		3.35284	3.00865
LPS in	9.50062	179.001	3.63507	3.37714	3.41684	3.26407	3.88634	3.31823	3.26213	3.23985	3.86388	3.32985	3.26596	3.20893	3.85794	3.21704	3.31196	3.26496	3.91775	3.24227	3.19235	3.28066	3.95758	3.36446	3.28696	3.26323	4.08709	3.30549	3.29788	3.21769	3.83519	3.49313	3.34518	3.1922	3.98565		3.37128	3.06685	3.99635		3.33811	3.12268	3.84833		3.34915	3.01167
LPS in	10.0006	179.501	3.64446	3.38784	3.42789	3.27716	3.90126	3.31727	3.26267	3.24327	3.86711	3.3302	3.26522	3.22141	3.85758	3.22173	3.31584	3.26343	3.90698	3.24542	3.19653	3.27925	3.96391	3.3635	3.28362	3.2669	4.08004	3.29936	3.2904	3.21741	3.8301	3.48196	3.34292	3.19033	3.98809		3.36748	3.0647	3.98695		3.33956	3.12277	3.85097		3.35034	3.01521
LPS in	10.5006	180.001	3.65309	3.3992	3.43461	3.2863	3.89702	3.32027	3.26166	3.23971	3.8755	3.33106	3.26998	3.21534	3.86939	3.22277	3.30582	3.26988	3.90926	3.24534	3.20036	3.28263	3.96281	3.36007	3.29109	3.26302	4.07917	3.29613	3.29358	3.21787	3.83571	3.48061	3.34644	3.18466	3.98365		3.36923	3.06876	3.98944		3.34232	3.1222	3.84432		3.35618	3.01401
LPS in	11.0006	180.501	3.66207	3.40955	3.44204	3.29544	3.89464	3.32089	3.26747	3.24783	3.87618	3.33258	3.26741	3.22546	3.8898	3.226	3.30882	3.27258	3.90952	3.24504	3.20208	3.28812	3.96412	3.36036	3.28921	3.26589	4.07593	3.29625	3.2977	3.225	3.83608	3.46864	3.34662	3.19171	3.987		3.3716	3.07213	3.99552		3.3412	3.12849	3.85125		3.35238	3.01658
LPS in	11.5006	181.001	3.67504	3.41983	3.45142	3.30644	3.89512	3.3222	3.26236	3.25609	3.8852	3.33608	3.26925	3.22689	3.88206	3.23014	3.31439	3.27463	3.91206	3.25022	3.2009	3.28799	3.96717	3.36176	3.28681	3.26776	4.08551	3.29594	3.29807	3.22182	3.83334	3.46811	3.34688	3.19076	3.98791		3.37328	3.07335	3.99476		3.34476	3.12414	3.85649		3.35192	3.01824
LPS in	12.0006	181.501	3.68442	3.43092	3.45727	3.316	3.89666	3.32409	3.2569	3.26531	3.88144	3.34241	3.27266	3.23175	3.87705	3.23371	3.31494	3.27716	3.91069	3.25052	3.20781	3.29745	3.96842	3.35976	3.29323	3.27435	4.08311	3.30002	3.30107	3.22337	3.83923	3.46558	3.34889	3.19573	3.99243		3.37574	3.0782	4.00135		3.35025	3.12697	3.8572		3.35773	3.02255
LPS in	12.5006	182.001	3.69321	3.43871	3.46664	3.32931	3.89785	3.32929	3.25305	3.27369	3.89178	3.34484	3.27225	3.23792	3.8817	3.23381	3.31914	3.2824	3.91826	3.25496	3.21707	3.29731	3.96465	3.36488	3.29278	3.27679	4.08415	3.29421	3.30847	3.22993	3.84595	3.46314	3.35127	3.20406	3.99512		3.37887	3.08197	4.00002		3.35628	3.13166	3.8594		3.36125	3.04835
LPS in	13.0006	182.501	3.70177	3.44807	3.47408	3.33596	3.90174	3.335	3.26714	3.27698	3.89384	3.34417	3.27355	3.23943	3.89177	3.23609	3.32227	3.28827	3.92336	3.25592	3.21609	3.3028	3.96621	3.36954	3.29922	3.29083	4.08421	3.29663	3.31001	3.23444	3.85067	3.45202	3.35472	3.21142	3.99382		3.38459	3.08615	4.00152		3.35418	3.13773	3.86282		3.36525	3.06447
LPS in	13.5006	183.001	3.71092	3.45832	3.47725	3.34757	3.90653	3.33008	3.27114	3.28621	3.90119	3.34452	3.27755	3.24638	3.88846	3.23738	3.32399	3.29865	3.91849	3.2575	3.21914	3.30849	3.97958	3.36729	3.30629	3.29903	4.0773	3.29105	3.30949	3.23523	3.85059	3.44076	3.35919	3.21654	3.99526		3.39141	3.09226	4.01388		3.35905	3.14568	3.86423		3.36935	3.04152
LPS in	14.0006	183.501	3.723	3.46767	3.48712	3.35863	3.91845	3.33397	3.27105	3.29368	3.89517	3.34877	3.27969	3.25142	3.89091	3.23951	3.3264	3.29686	3.91819	3.26464	3.22077	3.3155	3.98842	3.36871	3.31052	3.29757	4.07634	3.29225	3.31544	3.24282	3.85847	3.45342	3.36322	3.22479	4.00385		3.39287	3.10138	4.01674		3.35931	3.14941	3.86663		3.37749	3.04998
LPS in	14.5006	184.001	3.73039	3.47498	3.49666	3.37106	3.91296	3.34148	3.27135	3.29587	3.89776	3.35493	3.28682	3.25721	3.88986	3.24426	3.32975	3.29658	3.92005	3.26374	3.2238	3.32113	3.98841	3.36976	3.31273	3.3071	4.08555	3.29092	3.32295	3.2455	3.85918	3.4488	3.36447	3.2302	3.99839		3.3972	3.10586	4.02136		3.36584	3.16095	3.874		3.38195	3.05161
LPS in	15.0006	184.501	3.74056	3.47819	3.50697	3.38063	3.92511	3.34922	3.27793	3.30027	3.90555	3.36517	3.29322	3.26458	3.89601	3.25203	3.33555	3.30747	3.91976	3.26543	3.22985	3.32451	3.98552	3.37757	3.31895	3.32113	4.08855	3.29302	3.32566	3.25795	3.86566	3.4382	3.37088	3.24145	4.00132		3.40044	3.11165	4.01742		3.36989	3.17055	3.88491		3.38749	3.06126
LPS in	15.5006	185.001	3.7545	3.4847	3.51499	3.39364	3.93519	3.35253	3.28474	3.30325	3.90532	3.3707	3.29435	3.27252	3.89606	3.25216	3.33703	3.30719	3.92432	3.26781	3.23251	3.33974	3.99383	3.37461	3.32635	3.33049	4.08832	3.29175	3.33008	3.26648	3.87729	3.45419	3.37309	3.24746	4.01061		3.41362	3.11596	4.02154		3.37358	3.17602	3.88276		3.39348	3.06867
LPS in	16.0006	185.501	3.76646	3.4921	3.52229	3.4002	3.93087	3.36143	3.29025	3.31883	3.90996	3.3736	3.2959	3.29531	3.90185	3.2621	3.3423	3.31668	3.92254	3.271	3.23205	3.34416	3.99647	3.37249	3.33392	3.33314	4.09467	3.29137	3.33685	3.27584	3.88024	3.50542	3.37534	3.25909	4.0153		3.41526	3.12546	4.03126		3.37717	3.18503	3.89645		3.39518	3.07933
LPS in	16.5006	186.001	3.77477	3.50267	3.53047	3.41188	3.93566	3.3649	3.28733	3.32059	3.91739	3.37704	3.30025	3.2975	3.91274	3.26561	3.34817	3.32065	3.92897	3.27552	3.23639	3.34496	4.00351	3.37476	3.33355	3.33887	4.09606	3.29134	3.34306	3.28362	3.87817	3.52997	3.38123	3.26886	4.01755		3.42357	3.13726	4.03509		3.38018	3.19687	3.90811		3.40015	3.08871
LPS in	17.0006	186.501	3.78287	3.51205	3.53923	3.42208	3.94773	3.36872	3.29898	3.32401	3.92503	3.38611	3.30575	3.29599	3.91811	3.26846	3.35497	3.32216	3.94129	3.28087	3.24081	3.35482	4.00263	3.3751	3.33575	3.34715	4.09736	3.29373	3.34384	3.29222	3.88334	3.54513	3.38345	3.27775	4.02996		3.43095	3.14249	4.03728		3.38436	3.20351	3.91713		3.40726	3.09677
LPS in	17.5006	187.001	3.79249	3.52024	3.55101	3.42845	3.95827	3.37732	3.29691	3.33159	3.9332	3.39181	3.31151	3.29828	3.92389	3.2723	3.35988	3.32642	3.93895	3.28596	3.24822	3.36203	4.00118	3.37782	3.34302	3.35491	4.11065	3.29326	3.35558	3.30331	3.88521	3.50707	3.38998	3.28954	4.03467		3.44031	3.14867	4.03934		3.39452	3.21293	3.91731		3.41302	3.10614
LPS in	18.0006	187.501	3.80337	3.52542	3.54909	3.43362	3.95815	3.38334	3.30225	3.33733	3.92761	3.39197	3.31499	3.30621	3.92398	3.27694	3.36068	3.33158	3.945	3.28921	3.25257	3.36276	4.00978	3.37792	3.3496	3.3652	4.12118	3.29254	3.35906	3.30991	3.8927	3.49325	3.4004	3.29561	4.0395		3.45088	3.15227	4.03611		3.39856	3.22336	3.9302		3.41809	3.11778
LPS in	18.5006	188.001	3.81312	3.54039	3.55366	3.4431	3.95128	3.38844	3.30681	3.34241	3.9377	3.39703	3.32257	3.31891	3.92156	3.28137	3.36535	3.34216	3.94425	3.29773	3.25968	3.37417	4.01215	3.3792	3.35517	3.3743	4.11625	3.29894	3.3595	3.32003	3.89666	3.46427	3.4063	3.3003	4.04855		3.45831	3.15968	4.05145		3.40546	3.23454	3.93912		3.42234	3.13055
LPS in	19.0006	188.501	3.82283	3.5555	3.56152	3.45455	3.95879	3.39492	3.31516	3.34409	3.93896	3.4048	3.32655	3.3254	3.93127	3.28278	3.37104	3.3464	3.94905	3.2997	3.25977	3.37665	4.01548	3.38733	3.3618	3.37715	4.1296	3.29259	3.3665	3.32329	3.90117	3.46689	3.40931	3.31253	4.05902		3.47138	3.16572	4.05308		3.4089	3.24391	3.94845		3.42958	3.13927
LPS in	19.5006	189.001	3.83385	3.56206	3.56881	3.46438	3.9604	3.4041	3.32208	3.35263	3.94125	3.41085	3.32869	3.33246	3.92789	3.28968	3.36943	3.34959	3.94717	3.30966	3.27082	3.38253	4.02494	3.39303	3.36394	3.38801	4.13455	3.29098	3.37187	3.33446	3.91446	3.4565	3.41928	3.32217	4.06411		3.48199	3.17427	4.06526		3.41752	3.25043	3.95577		3.43703	3.15048
LPS in	20.0006	189.501	3.84703	3.57184	3.57733	3.47536	3.96194	3.4117	3.32472	3.36343	3.94797	3.41932	3.33188	3.33289	3.9285	3.29794	3.38178	3.35566	3.95414	3.31617	3.27529	3.39094	4.03811	3.4028	3.36753	3.39303	4.14099	3.30427	3.37828	3.3375	3.91892	3.45629	3.42344	3.33098	4.06901		3.49583	3.18409	4.07268		3.42462	3.25995	3.96171		3.44467	3.15939
LPS in	20.5006	190.001	3.8566	3.58482	3.58168	3.4863	3.97412	3.41951	3.33031	3.35562	3.95012	3.42377	3.34288	3.34194	3.93266	3.30756	3.38467	3.36398	3.96058	3.31974	3.27557	3.39581	4.03549	3.40075	3.37136	3.40855	4.13885	3.30528	3.38145	3.34445	3.92777	3.46029	3.42559	3.34282	4.0744		3.50056	3.19353	4.07742		3.43444	3.27285	3.96875		3.44734	3.16984
LPS in	21.0006	190.501	3.87012	3.5951	3.59027	3.49754	3.98441	3.43281	3.33702	3.36839	3.95485	3.43213	3.34172	3.3417	3.94164	3.31024	3.39226	3.38835	3.96072	3.33235	3.2858	3.39985	4.04636	3.40158	3.37781	3.41692	4.14711	3.31501	3.38963	3.35015	3.93978	3.47023	3.43852	3.35533	4.08556		3.51079	3.202	4.09061		3.44162	3.28612	3.97748		3.46102	3.18268
LPS in	21.5006	191.001	3.88184	3.60367	3.59098	3.5097	3.99065	3.43881	3.33766	3.37302	3.95686	3.43615	3.34439	3.34847	3.94191	3.31658	3.39038	3.39716	3.96395	3.34328	3.29481	3.40642	4.05682	3.40154	3.3824	3.43356	4.15301	3.31718	3.39676	3.35857	3.9476	3.49653	3.44595	3.3667	4.0894		3.52101	3.21382	4.10403		3.44691	3.30655	3.98484		3.4656	3.19555
LPS in	22.0006	191.501	3.89389	3.60423	3.59551	3.51753	3.99839	3.44053	3.34136	3.36512	3.95864	3.44081	3.35331	3.35475	3.94942	3.3203	3.39813	3.39223	3.97691	3.33817	3.30028	3.40913	4.06042	3.41039	3.38202	3.43974	4.16567	3.30563	3.40131	3.36203	3.95496	3.51058	3.45242	3.37426	4.09752		3.53287	3.21907	4.11317		3.45162	3.3185	3.98684		3.47279	3.2016
LPS in	22.5006	192.001	3.89601	3.61355	3.59681	3.51826	3.98011	3.44621	3.33375	3.36036	3.95625	3.45308	3.35098	3.35327	3.94616	3.32992	3.39353	3.38992	3.97068	3.33526	3.29979	3.41029	4.05759	3.40708	3.38133	3.43692	4.16228	3.29799	3.39458	3.36762	3.95853	3.48274	3.45411	3.37529	4.10042		3.5375	3.22454	4.11234		3.45046	3.31671	3.99408		3.47541	3.21104
LPS in	23.0006	192.501	3.90518	3.62079	3.60181	3.52429	3.98887	3.44968	3.33559	3.35852	3.95715	3.45437	3.34826	3.35831	3.94977	3.32959	3.39342	3.386	3.96789	3.34497	3.30112	3.41566	4.0545	3.41306	3.38293	3.43415	4.17073	3.2949	3.39568	3.37289	3.9569	3.46064	3.45386	3.38171	4.1067		3.54282	3.23142	4.12112		3.45174	3.3265	3.99863		3.47479	3.21589
LPS in	23.5006	193.001	3.90949	3.62647	3.60672	3.53005	3.99208	3.45664	3.33251	3.35542	3.96002	3.46107	3.34434	3.36905	3.9465	3.3324	3.39308	3.38811	3.95915	3.34365	3.30039	3.42102	4.04854	3.40581	3.3843	3.44001	4.17175	3.28823	3.39907	3.36983	3.96237	3.45106	3.46367	3.38696	4.10421		3.55197	3.23869	4.11956		3.45737	3.33121	4.00488		3.47892	3.22472
TEER at 1000 Hz
ISL	0.00069028	0	621.841	659.124	627.124	633.518	628.758	637.076	629.95	633.971	625.252	635.356	655.791	655.641	1050.45	667.451	658.345	643.648	641.541	644.939	638.825	650.313	646.07	645.786	654.004	646.039	587.997	555.067	541.741	539.901	540.11	541.021	539.118	536.711	542.774	541.581	546.253	552.335	556.065	563.752	548.456	539.502	538.899	540.284	532.566	536.814	534.464	507.353	499.713
ISL	2.00062	2	677.543	713.212	689.614	702.934	695.616	704.53	692.307	703.438	691.554	707.283	705.519	714.619	1116.84	741.934	742.747	712.907	717.874	725.157	713.803	720.518	717.596	721.584	727.402	713.637	637.636	599.747	571.612	580.713	581.469	583.361	576.525	577.38	588.779	582.054	589.844	601.146	610.091	585.964	582.295	569.656	568.355	572.688	565.909	568.579	571.138	558.234	551.098
ISL	4.00062	4	717.74	754.615	731.319	753.323	743.714	751.157	739.381	750.003	738.315	758.316	742.976	755.882	1181.98	818.492	831.301	795.458	796.019	807.833	794.633	789.69	792.376	799.987	812.204	785.897	675.281	637.925	601.671	610.187	614.083	614.909	603.286	608.502	624.164	614.26	629.082	641.106	645.436	602.171	604.469	588.954	589.478	598.675	588.755	590.129	594.612	594.939	585.682
ISL	6.00061	6	750.864	794.586	764.46	790.093	789.07	794.885	778.418	793.706	779.968	807.41	775.827	796.771	1248.01	894.225	914.806	877.292	859.434	883.469	874.728	853.641	864.745	876.402	887.307	854.201	707.159	668.712	629.455	637.83	641.176	638.313	625.179	635.398	656.925	642.672	664.39	680.554	670.014	613.972	621.843	604.239	609.168	621.33	605.485	608.135	614.169	624.31	613.371
ISL	8.00062	8	785.522	834.288	798.753	829.646	835.803	847.153	817.505	839.175	828.073	852.969	811.013	833.937	1311.27	980.479	996.128	964.674	929.08	964.164	955.767	917.804	945.494	958.995	971.608	929.572	739.8	697.666	657.837	668.182	671.088	664.537	646.878	666.122	689.499	674.421	696.741	716.619	693.872	627.139	635.209	623.14	627.761	647.406	624.029	627.446	633.23	650.878	638.668
ISL	10.0006	10	820.244	876.231	837.689	866.439	882.571	892.669	861.136	877.906	870.798	897.531	845.224	873.138	1374.41	1057.12	1071.92	1052.02	997.233	1044.9	1031.13	986.16	1023.25	1040.41	1054.79	1002	771.793	725.198	683.554	693.872	698.371	687.327	671.202	695.144	719.916	702.03	725.947	745.47	715.509	639.186	650.001	639.416	646.084	669.076	644.561	647.355	651.057	680.448	662.027
ISL	12.0006	12	854.53	911.673	878.001	910.654	928.674	944.715	904.651	913.235	919.117	949.789	878.53	915.611	1437.94	1128.97	1138.78	1124.86	1060.77	1122.2	1106.65	1053.8	1094.67	1107.34	1129.71	1068.72	804.655	752.909	711.398	715.363	722.944	711.583	692.406	723.83	746.371	730.201	756.009	773.769	737.132	653.646	666.681	651.25	663.053	690.718	663.604	669.651	670.684	708.499	684.355
ISL	14.0006	14	888.143	952.794	914.874	948.595	976.355	991.922	943.71	960.889	964.622	997.042	916.651	956.08	1497.84	1201.39	1204.8	1194.45	1124.06	1200.33	1178.78	1116.3	1157.9	1178.37	1202.76	1128.59	836.934	783.282	737.076	737.378	750.745	734.389	716.982	754.765	777.187	764.493	788.755	805.173	759.949	667.069	680.448	667.366	684.163	712.34	682.256	690.136	689.981	734.48	706.684
ISL	16.0006	16	925.771	991.015	951.558	985.112	1018.38	1038.81	977.845	1010.41	1007.84	1040.94	950.134	998.281	1556.37	1267.4	1271.28	1260.9	1176.99	1268.57	1234.9	1180.19	1217.32	1246.97	1267.57	1185.02	866.834	811.918	762.305	762.75	781.343	757.124	740.571	778.227	806.198	793.789	819.791	839.198	782.883	682.055	696.618	683.027	703.171	733.76	702.132	708.166	708.066	758.997	727.335
ISL	18.0006	18	962.776	1027.08	989.487	1028.51	1061.4	1077.45	1014.61	1049.49	1046.54	1092.88	982.433	1044.66	1611.31	1332.97	1331.76	1328.7	1227.59	1336.98	1294.11	1237.03	1269.71	1310.71	1329.9	1244.01	898.492	841.71	790.001	788.498	809.777	782.019	764.775	803.335	832.853	828.043	851.17	869.047	806.207	696.847	711.242	699.678	721.154	757.421	723.308	727.247	728.554	785.525	746.904
ISL	20.0006	20	1002.93	1068.05	1022.19	1068.17	1098.37	1117.6	1052.57	1091.96	1094.61	1144.2	1020.45	1090.78	1653.92	1388.18	1383.07	1383.78	1285.68	1392.05	1342.41	1298.26	1320.09	1365.11	1386.73	1291.9	931.008	870.171	815.333	810.612	840.017	809.307	786.83	834.629	858.866	862.627	883.366	901.273	830.62	711.017	726.818	719.491	737.558	780.753	742.728	744.781	749.557	810.314	768.504
Puro in	0.00069167	22	1089.86	1107.22	1024.85	1062.79	1074.06	1061.13	1021.12	1062.15	1071	1094.9	987.82	1069.42	1452.12	1444.86	1461.33	1309.68	1571.99	1442.75	1356.17	1393.64	1483.63	1349.52	1349.34	1337.18	1036.82	914.705	840.609	821.4	836.172	813.054	780.364	818.384	832.535	831.902	860.652	887.335	857.203	726.358	742.934	741.152	756.175	808.456	765.169	764.418	770.884	840.663	789.972
Puro in	1.00062	23	997.357	1049.18	985.525	1030.25	1063.6	1052.07	1029.46	1059.29	1076.65	1106.35	990.97	1093.19	1256.91	1283.07	1292.89	1158.07	1414.91	1325.35	1239.73	1296.1	1407.17	1283.79	1307.67	1302.37	926.426	843.419	791.861	783.694	816.051	798.089	772.79	808.98	826.454	837.826	865.096	892.421	876.119	735.655	757.732	756.87	773.082	832.446	780.646	782.924	787.598	865.344	806.964
Puro in	2.00062	24	1031.31	1069.89	1006.69	1047.4	1087.12	1083.22	1070.19	1101.52	1118.92	1163.92	1029.78	1133.6	1305.38	1330.33	1346.44	1196.18	1453.51	1368.14	1291.8	1343.73	1463.47	1353.08	1368.9	1341.72	941.884	869.412	814.359	802.694	835.813	815.414	788.852	830.925	846.511	867.457	888.742	905.5	913.582	773.113	781.731	780.175	785.064	845.031	778.08	785.637	780.062	833.838	788.509
Puro in	3.00062	25	1063.94	1103.22	1034.67	1083.87	1126.05	1126.47	1112.12	1151.65	1166.54	1217.13	1060.42	1158.19	1375.36	1389.33	1409.52	1258.55	1551.06	1440.88	1366.12	1408.94	1552.08	1397.55	1416.25	1396.05	974.293	879.383	842.74	824.023	863.642	841.454	812.406	858.119	876.528	897.159	912.91	940.863	844.882	699.982	716.184	717.825	724.017	786.524	735.586	746.245	747.085	808.272	773.974
Puro in	4.00062	26	1096.42	1135.96	1063.82	1120.7	1163.86	1165.65	1153.59	1198.44	1212.58	1258.35	1096.12	1192.2	1437.86	1456.95	1486.77	1329.19	1657.6	1535.41	1444.31	1476.93	1631	1475.33	1470.99	1478.13	1006.77	904.672	867.114	850.511	888.994	867.618	834.488	881.281	905.23	926.302	940.29	970.719	861.394	711.642	726.187	727.526	736.914	804.712	750.336	762.498	761.463	831.038	788.046
Puro in	5.00062	27	1123.88	1163.77	1094.87	1155.3	1202.84	1201.16	1191.35	1237.55	1258.12	1294.82	1126.91	1230.12	1499.97	1516.32	1563.82	1390.26	1743.07	1593.94	1524.09	1563.37	1719.7	1564.64	1541.04	1550.66	1033.83	930.98	891.217	873.455	913.051	891.247	853.915	903.174	930.065	951.372	968.967	1001.21	880.3	724.152	742.733	742.93	757.809	830.745	776.031	787.671	779.251	859.379	797.446
Puro in	6.00062	28	1149.13	1192.06	1124.61	1187.98	1232.9	1232.19	1232.02	1279.31	1299.34	1335.03	1158.13	1267.75	1560.88	1583.48	1628.24	1455.7	1818.31	1660.88	1589.14	1625.54	1822.39	1650.09	1614.06	1615.81	1058.89	953.865	915.228	898.809	937.334	913.686	872.258	926.575	954.208	979.662	997.073	1029.65	899.582	736.421	760.169	760.101	777.39	849.262	798.451	807.472	797.527	882.526	818.974
Puro in	7.00062	29	1178.57	1218.99	1151.92	1214.95	1267.45	1266.93	1267.79	1324.41	1340.35	1380.37	1193.4	1305.18	1622.22	1640.13	1690.39	1514.42	1906.11	1751.34	1638.12	1702.04	1892.03	1737.16	1689.29	1687.2	1084.18	976.331	939.512	923.958	963.204	934.293	890.744	952.034	982.898	1008.41	1019.28	1058.92	916.45	746.223	773.026	772.812	794.167	865.665	816.21	823.302	810.218	901.389	837.144
Puro in	8.00062	30	1205.36	1249.26	1175	1237.58	1296.85	1308.09	1312.03	1368.33	1387.35	1431.38	1228.1	1345.29	1689.53	1708.25	1754.11	1586.19	2000.39	1838.97	1703.6	1778.65	1984.55	1830.55	1768.1	1772.23	1110.6	1002.24	964.747	948.668	992.179	959.182	912.115	978.357	1012.8	1047.75	1045.19	1090.21	934.891	757.39	785.195	785.403	805.023	885.826	835.867	841.321	823.677	918.923	852.92
Puro in	9.00062	31	1237.17	1272.56	1191.96	1257.12	1326.52	1336.69	1354.63	1413.15	1439.33	1485.82	1268.29	1392.43	1758.78	1769.27	1829.79	1658.37	2102.73	1935.85	1781.28	1875.52	2080.2	1935.39	1854.1	1852.11	1142.8	1029.47	995.907	971.168	1016.38	983.194	933.572	997.459	1030.9	1080	1070.09	1121.65	954.276	768.329	795.381	796.625	818.545	903.822	852.314	860.171	840.206	938.226	869.751
Puro in	10.0006	32	1271	1298.53	1208.67	1285	1352.72	1372.37	1399.02	1462.38	1486.6	1541.72	1309.58	1440.66	1835.83	1843.99	1919.37	1734.36	2203.55	2019.47	1865.01	1961.74	2197.21	2045.73	1963.14	1942.67	1176.89	1055.53	1023.41	989.196	1035.41	1008.34	954.64	1017.62	1050.61	1109.15	1097.67	1152.55	971.147	777.945	811.573	809.743	835.224	927.829	866.505	881.776	857.015	958.795	886.338
Puro in	11.0006	33	1310.38	1325.84	1240.23	1318.54	1396.19	1407.92	1440.92	1517.66	1540.02	1594.13	1353	1494.17	1919.84	1925.45	1999.7	1818.19	2328.79	2109.3	1957.2	2053.94	2291.93	2167.74	2068.33	2047.85	1210.96	1086.85	1049.81	1008.99	1058.2	1027.44	969.145	1045.92	1077.85	1136.44	1131.55	1187.77	991.328	791.146	825.525	827.282	849.873	948.304	883.061	902.44	874.834	983.78	906.918
Puro in	12.0006	34	1348.49	1362.29	1283.54	1356.24	1442.41	1444.26	1488.44	1568.45	1597.76	1649.96	1397.31	1542.62	2003.96	2011.79	2090.9	1907.48	2451.03	2211.52	2065.94	2154.32	2411.74	2298.16	2171.38	2156.82	1252.24	1119.65	1076.34	1030.6	1079.1	1047.11	992.265	1070.78	1107.5	1162.42	1165.29	1226.35	1015.99	805.739	840.798	844.791	866.634	967.006	902.033	926.616	890.886	1010.77	930.048
Puro in	13.0006	35	1394.62	1400.26	1320.93	1388.34	1483.15	1481.9	1526.61	1624.94	1658.61	1709.08	1443.24	1595.73	2102.7	2098.85	2180.54	2005.77	2599.19	2325.08	2189.59	2259.28	2543.38	2443.49	2295.8	2286.09	1292.79	1153.44	1105.55	1055.06	1105.14	1070.57	1015.92	1093.68	1133.09	1188.7	1204.01	1270.21	1041.97	818.874	857.496	859.02	883.063	988.304	925.238	950.988	907.464	1035.05	950.077
Puro in	14.0006	36	1447.3	1436.94	1363.87	1434.71	1535.78	1526.45	1573.93	1681.29	1714.64	1778.95	1494.28	1653.86	2197.69	2206.77	2288.47	2116.9	2742.02	2429.11	2290.82	2372.89	2678.95	2584.61	2418.85	2392.23	1334.41	1189.41	1121.75	1084.58	1130.95	1093.69	1040.01	1124.82	1162.31	1228.5	1241.29	1311.43	1065.31	835.371	872.345	876.276	900.552	1007.61	943.431	972.176	928.767	1060.62	973.923
Puro in	15.0006	37	1499.95	1486.84	1405.96	1480.35	1590.74	1577.24	1639.45	1729.13	1784.25	1849.96	1539.04	1705.22	2306.79	2313.92	2387.15	2229.54	2894.53	2541.4	2395.56	2475.96	2808.68	2730.47	2549.9	2536.43	1381.48	1228.95	1148.65	1114.77	1160.33	1119.81	1067.55	1157.43	1199.22	1265.42	1280.57	1361.54	1094.24	852.518	892.11	890.238	917.177	1029.86	965.37	995.847	948.528	1089.3	1000.02
Puro in	16.0006	38	1554.2	1535.37	1456.72	1532.42	1639.66	1632.6	1702.02	1792.74	1857.46	1924.05	1592.42	1773.27	2417.47	2409.25	2507.75	2342	3051.11	2650.69	2510	2593.68	2953.91	2884.13	2705.56	2667.09	1432.88	1268.36	1187.4	1148.49	1192.94	1148.65	1091.5	1191.62	1239.36	1306.7	1328.28	1413.54	1127.28	867.45	910.573	910.373	936.727	1051.66	988.952	1022.93	968.979	1122.24	1027.49
Puro in	17.0006	39	1619.86	1589.34	1511.85	1597.74	1697.12	1685.21	1759.76	1838.15	1925.45	2002	1652.1	1835.26	2538.86	2528.22	2625.24	2469.44	3207.66	2779.11	2623.71	2722.89	3106.13	3040.58	2860.7	2834.64	1483.78	1315.31	1224.41	1180.32	1227.61	1176.16	1124.94	1227.46	1282.4	1347.06	1381.37	1468.53	1158.09	885.173	932.222	930.472	960.161	1075.37	1012.58	1053.02	986.844	1159.66	1058.7
Puro in	18.0006	40	1681.41	1644.65	1572.88	1657.89	1753.84	1744.39	1820.62	1911.3	1991.84	2083.75	1706.36	1908.64	2652.09	2645.17	2758.46	2581.94	3361.55	2911.15	2739.56	2830.08	3259.22	3213.81	3009.23	2974.7	1543.59	1360.81	1261.72	1219.13	1267.88	1210.69	1156.52	1264.99	1327.28	1391.99	1430.74	1531.42	1192.26	903.154	954.046	951.929	982.849	1105.63	1038.51	1084.29	1013.18	1199.41	1090.37
Puro in	19.0006	41	1744.2	1706	1627.01	1727.72	1827.72	1799.4	1885.47	1981.38	2062.01	2170.95	1757.97	1980.01	2775.76	2775.62	2878.78	2701.2	3520.38	3025.99	2872.16	2951.97	3402.93	3359.54	3158.86	3145.77	1610.2	1412.09	1300.99	1256.7	1314.99	1248.28	1192.14	1300.08	1375.7	1441.33	1484.4	1588.53	1228.27	925.882	974.863	976.002	1007.04	1135.63	1067.96	1115.7	1039.03	1238.33	1119.7
Puro in	20.0006	42	1810.94	1768.16	1688.87	1786.47	1884.23	1860.54	1948.61	2055.8	2139.41	2259.07	1815.52	2057.11	2903.04	2890.57	2998.72	2833.82	3684.98	3173.73	2982.94	3072.28	3572.97	3531.31	3311.14	3292.52	1675.75	1470.41	1336	1304.03	1359.52	1283.12	1226.84	1344	1431.24	1487.82	1545.78	1655.57	1268.58	949.792	1000.49	1002.5	1029.76	1171.79	1097.61	1151.85	1071.15	1282.3	1151.37
Puro in	21.0006	43	1884.01	1829.48	1755.65	1848.97	1957.19	1934.51	2021.37	2135.29	2202.76	2329.36	1872.47	2134.33	3030.68	3018.66	3131.54	2973.54	3835.62	3309.15	3142.42	3174.59	3712.74	3686.87	3490.03	3458.1	1744.77	1529.09	1384.87	1343.68	1404.96	1328.12	1261.08	1390.85	1490.28	1536.13	1609.41	1718.13	1311.57	972.904	1028.71	1031.01	1056.44	1206.96	1133.81	1190.39	1102.55	1322.08	1192.08
Puro in	22.0006	44	1956.97	1904.93	1825.38	1925.59	2033.9	2008.91	2087.06	2226.04	2280.65	2410.73	1934.77	2214.87	3170.68	3149.83	3250.4	3120.33	3972.74	3421.4	3291.77	3290.21	3886.33	3864.82	3667.13	3601.13	1825.93	1592.46	1435.6	1397.7	1461.35	1377.11	1299.78	1436.11	1557.38	1590.66	1676.57	1788.12	1358.02	998.859	1058.59	1059.44	1088.13	1246.33	1176.39	1230.77	1137.58	1375.7	1230.8
Puro in	23.0006	45	2024.88	1977.58	1903.34	1998.01	2119.78	2082.16	2178.47	2311.27	2356.53	2490.88	1996.52	2290.65	3297.4	3284.63	3375.92	3271.9	4105.34	3560.03	3439.75	3417.96	4018.17	4027.93	3870.38	3737.52	1903.37	1661.6	1483.74	1448.49	1511.72	1423.05	1346.56	1491.45	1632.23	1641.77	1748.62	1863.97	1407.13	1028.86	1091.48	1089.85	1119.44	1289.87	1221.41	1277.17	1170.6	1429.96	1278.05
Puro in	24.0006	46	2103.36	2053.24	1975.28	2071.59	2197.63	2162.27	2260.91	2399.76	2442.8	2564.26	2073.52	2367.1	3423.52	3425.27	3515.08	3422.01	4267.76	3678.85	3591.68	3533.17	4187.61	4240.61	4045.98	3906.26	1997.4	1733.37	1531.67	1508.86	1567.08	1476.24	1392.31	1551.25	1715.73	1705.03	1825.31	1946.61	1459.07	1055.87	1124.23	1127.7	1156.59	1334.7	1268.32	1324.36	1207.36	1494.13	1328.46
Puro in	25.0006	47	2183.81	2134.72	2060.87	2148.69	2277.89	2259.19	2345.13	2500.03	2537.04	2639.13	2158.45	2442.16	3578.01	3525.21	3668.79	3578.11	4471.99	3786.01	3776.95	3648.75	4364.53	4435.37	4251.02	4077.44	2080.15	1813.4	1583.36	1567.49	1628.97	1531.35	1444.52	1616.03	1806.01	1772.83	1907.83	2039.68	1520.24	1085.71	1158.7	1166.74	1193.84	1380.66	1324.98	1371.78	1252.01	1553.16	1383.93
Puro in	26.0006	48	2270.81	2215.74	2155.65	2231.72	2361.94	2351.26	2445.5	2588.62	2656.16	2715.4	2243.56	2525.61	3730.17	3662.16	3803.78	3715.27	4658.75	3912.74	3936.38	3762.53	4503.92	4612.88	4390.1	4270.53	2179.2	1902.08	1643.28	1635.2	1694.46	1584.23	1496.02	1682.16	1894.17	1839.9	1986.7	2132.95	1579.25	1118.65	1195.63	1209.06	1232.53	1431.97	1383.26	1422.48	1292.32	1623.06	1437.96
Puro in	27.0006	49	2363.1	2303.09	2244.8	2323.09	2457.89	2446.18	2528.65	2689.65	2740.32	2811.62	2333.29	2619.58	3857.9	3814.14	3954.37	3864.24	4808.72	4087.7	4083.88	3866.5	4695.07	4808.11	4629.53	4454.32	2281.02	1983.25	1698.47	1704.02	1771.53	1644.82	1552.75	1747.92	1997.93	1916.72	2080.97	2228.82	1645.1	1151.21	1234.7	1255.83	1276.83	1484.63	1443.6	1482.43	1335.45	1714.02	1502.18
Puro in	28.0006	50	2456.77	2399.26	2347.78	2412.76	2543.49	2549.82	2635.69	2795.44	2842.17	2914.15	2413.88	2725.61	3981.89	3991.71	4063.83	4020.13	4919.04	4211.26	4343.54	3995.97	4713.02	4977.92	4851.66	4652.67	2390.86	2086.39	1758.59	1774.96	1835.74	1715.94	1623.54	1810.13	2104.68	1986.69	2185.81	2347.98	1714.32	1188.46	1283.27	1301.8	1321.93	1543.44	1511.65	1539.57	1385.05	1806.54	1569.84
Puro in	29.0006	51	2560.39	2509.2	2437.73	2521.68	2645.75	2645.31	2739.02	2903.88	2947.72	3019.84	2496.6	2828.71	4107	4151.05	4220.28	4183.54	5135.01	4346.91	4501.45	4150.42	4951.28	5138.91	4999.17	4805.55	2513.01	2192.19	1831.3	1853.05	1922.72	1789	1696.44	1883.97	2218.58	2085.03	2297.17	2461.24	1788.43	1228.42	1329.2	1351.13	1371.97	1606.41	1578.59	1608.13	1432.8	1900.76	1649.2
Puro in	30.0006	52	2671.71	2600.99	2553.89	2640.1	2748.06	2744.63	2849.62	3028.43	3029.53	3133.03	2587.45	2929.19	4278.33	4307.83	4339.44	4386.45	5205.08	4477.05	4684.04	4327.69	5070.29	5285.83	5180.68	5007.01	2650.91	2305.26	1906.75	1936.98	2017.73	1870.58	1777.67	1959.13	2329.76	2173.38	2414.49	2584.28	1874.1	1277.04	1379.66	1401.87	1429.52	1681.88	1651.14	1675.76	1487.52	2013.57	1729.67
Puro in	31.0006	53	2794.38	2706.66	2676.68	2767.7	2868.69	2865.11	2946.48	3153.18	3118.24	3231.66	2697.86	3052.05	4414	4478.09	4547.86	4574.06	5383.41	4582.73	4893.66	4441.3	5189.43	5492.1	5336.12	5178.25	2772.2	2431.81	1992.59	2020.34	2123.56	1966.51	1866.17	2039.86	2476.02	2272.41	2549.52	2705.7	1959.64	1324.53	1430.54	1454.82	1489.18	1762.36	1719.31	1757.17	1553.15	2131.55	1818.01
Puro in	32.0006	54	2936.48	2811.97	2798.86	2891.23	3002.1	2963.44	3063.15	3265.37	3194.52	3336.84	2780.4	3182.95	4590.71	4661.19	4702.59	4818.05	5579.81	4723.12	5001.09	4529.38	5367.35	5578	5423.74	5347.79	2915.9	2556.07	2088.58	2119.94	2232.1	2067.12	1962.51	2130.74	2627.08	2385.5	2678.64	2837.58	2054.14	1371.69	1489.47	1516.54	1549.07	1841.24	1806.93	1844.79	1620.67	2250.68	1921.41
Puro in	33.0006	55	3075.59	2924.36	2943.71	3019.85	3130.7	3090.22	3183.26	3416.35	3290.4	3427.81	2904.61	3305.5	4784.03	4768.06	4895.72	4942.16	5662.36	4880.13	5183.51	4790.96	5485.14	5793.38	5715.79	5486.21	3072.15	2705.93	2196.22	2240.27	2351.06	2170.29	2069.41	2227.83	2778.41	2502.39	2834.47	2991.62	2152.24	1427.72	1552.56	1576.98	1621.07	1933.45	1889.91	1938.2	1694.2	2390.04	2026.72
Puro in	34.0006	56	3223.01	3062.22	3096.96	3181.78	3282.62	3223.34	3321.04	3546.44	3393.46	3525.02	3016.46	3450.39	4965.1	4913.87	5076.6	5239.49	5907.06	5017.47	5358.53	4914.45	5561.95	5932.56	5840.78	5565.94	3236.58	2863.27	2308.27	2365.61	2473.1	2290.33	2169.38	2333.77	2943.15	2620.03	2980.04	3165.28	2257.77	1485.81	1622.15	1644.27	1693.68	2039.19	1983.07	2047.61	1766.07	2536.02	2160.73
Puro in	35.0006	57	3368.5	3181.24	3260.22	3324.66	3454.46	3351.01	3444.44	3690.4	3540.96	3649.29	3164.36	3628.53	5110.22	5141.2	5212.73	5311.08	6015.78	5166.97	5556.25	5058.54	5657.02	6077.76	5924.51	5835.64	3405.49	3040.77	2439.35	2494.49	2601.35	2417.14	2284.81	2448.71	3128.59	2748.54	3168.84	3348.07	2371.47	1543.02	1691.09	1712.57	1775.25	2145.06	2084.12	2161.08	1838	2702.79	2298.2
Puro in	36.0006	58	3530.39	3296.86	3444.32	3481.3	3621.57	3513.98	3558.57	3847.67	3662.82	3743.06	3290.81	3773.57	5302.01	5337.15	5395.12	5519.74	6071.11	5276.47	5611.7	5211.38	5788.62	6187.33	6091.29	6048.27	3583.76	3222.64	2565.5	2616.74	2751.75	2547.71	2417.6	2571.12	3316.9	2909	3349.29	3534.7	2498.35	1608.93	1765.89	1785.36	1857.59	2253.3	2200.11	2278.47	1924.83	2879.29	2444.43
Puro in	37.0006	59	3700.52	3452.72	3647.48	3670.55	3786.73	3670.24	3726.37	4007.7	3792.79	3880.49	3421.43	3914.18	5471.76	5398.02	5609.04	5728.81	6255.33	5446.36	5863.96	5367.24	5845.82	6371.18	6105.94	6179.04	3789.89	3433.52	2709.96	2783.43	2911.13	2707.03	2568.88	2713.59	3552.78	3097.09	3533.49	3768.86	2633.89	1676.77	1849.66	1863.45	1950.61	2383.86	2323.96	2405.47	2004.84	3072.33	2615.92
Puro in	38.0006	60	3883.54	3623.18	3840.99	3876.06	3947.18	3845.88	3871.93	4205.56	3954.12	4010.06	3559.23	4070.78	5646.97	5626.07	5829.14	5893.55	6375.81	5589.96	6043.54	5539.18	5956.82	6473.34	6323.7	6347.47	4005.52	3651.88	2868.06	2947.06	3077.94	2883.34	2730.44	2844.42	3788.17	3271.88	3760.4	4040.18	2766.68	1752.61	1946.07	1948.03	2060.11	2524.82	2470.26	2540.48	2092.15	3279.21	2766.62
Puro in	39.0006	61	4060.38	3790.61	3994.9	4049.28	4135.85	4021.33	4059.74	4362.94	4070.94	4141.87	3731.5	4204.27	5792.85	5715.71	5952.12	6132.62	6463.66	5585.2	6156.5	5703.75	6078.8	6380.38	6521.22	6341.15	4253.85	3859.77	3026.18	3139.72	3270.7	3066.19	2918.83	2985.36	4078.32	3466.59	3993.39	4291.88	2911.77	1830.87	2047.79	2036.12	2174.47	2673.21	2618.63	2691.27	2189.59	3522.56	2966.14
Puro in	40.0006	62	4254.16	3933.34	4162.84	4287.68	4348.02	4211.13	4232.92	4509.26	4210.01	4266.28	3880.27	4408.33	5933.16	5842.65	6118.07	6279.83	6492.63	5784.57	6252.3	5852.76	6233.25	6684.26	6515.54	6448.31	4473.34	4118.15	3192.14	3357.95	3471.88	3268.46	3136.25	3155.08	4324.43	3651.84	4208.38	4576.33	3072.74	1911.91	2141.68	2129.87	2293.57	2807.05	2772.15	2867.58	2306.87	3762	3174.81
Puro in	41.0006	63	4458.46	4129	4402.75	4520.13	4556.17	4395.14	4367.72	4667.98	4356.52	4386.94	4004.4	4562.11	6077.58	6005.88	6249.62	6413.39	6542.81	5855.05	6349.61	6076.82	6152.24	6874.18	6639.01	6701.07	4758.46	4376.67	3402.97	3585.73	3666.09	3494.48	3365.06	3301.28	4601.55	3889.56	4468.35	4870.83	3240.98	2001.79	2251.35	2235.95	2426.12	2968.58	2927.27	3063.76	2425.32	4035.21	3395.5
Puro in	42.0006	64	4692.96	4306.97	4545.23	4733.02	4751.53	4579.47	4610.5	4859.93	4529.75	4532.12	4176.48	4738.88	6174.98	6087.67	6376.08	6600.54	6578.25	5938.38	6469.93	6185.68	6287.3	7020.8	6772.03	6807.54	5013.38	4652.53	3610.26	3853.4	3897.97	3766.78	3581.53	3510.16	4935.64	4103.77	4745.86	5157.27	3411.07	2106.16	2375.01	2349.23	2573.98	3134.36	3100.03	3289.62	2556.93	4332.13	3658.57
Puro in	43.0006	65	4888.57	4464.39	4761.68	4975.99	4944.46	4778.68	4786.86	5042.68	4648.64	4719.98	4340.65	4953.69	6306.02	6263.94	6327.06	6712.68	6790.63	5941.11	6605.24	6307.36	6254.93	7061.72	6888.86	6918.04	5304.46	4938.42	3820.87	4132.94	4145.58	4006.73	3825.15	3722.93	5272.06	4386.33	5056.66	5466.57	3580.17	2201.43	2507.42	2485.37	2735.99	3315.65	3268	3516.72	2702.22	4631.7	3923.14
Puro in	44.0006	66	5120.22	4639.14	5013.23	5220.24	5187.88	5036.71	4970.23	5278.83	4825.74	4881.63	4522.89	5100.76	6447.92	6369.84	6682.13	6901.57	6842.81	6005.47	6708.8	6368.13	6457.47	7186.63	6994.12	7055.64	5593.15	5218.95	4083.05	4413.65	4436.02	4290.32	4111.92	3936.07	5604.76	4661.79	5344.31	5820.91	3775.1	2321.19	2660.8	2633.44	2907.58	3542.96	3445.11	3760.4	2875.49	4954.1	4190.42
Puro in	45.0006	67	5310.15	4837.89	5209.32	5382.17	5393.08	5249.24	5130.53	5410.27	4991.06	5051.78	4713.2	5269.28	6622.53	6578.04	6690.15	6915.92	7012.4	6129.36	6684.4	6447.65	6533.97	7222.3	7042.56	7187.31	5916.11	5563.01	4335.86	4698.2	4673.15	4553.53	4399.8	4178.72	5931.38	4976.15	5613.76	6034.63	3970.05	2459.18	2821.22	2790	3100.93	3772.8	3606.71	4020.05	3046.03	5311.77	4482.62
Puro in	46.0006	68	5486.79	5029.73	5460.33	5581.05	5603.15	5456.9	5322.98	5552.52	5178.01	5191.49	4862.76	5436.51	6707.64	6668.64	6810.92	7040.22	7106.67	6119.22	6673.93	6414.01	6622.66	7103.25	7127.78	7249.97	6209.97	5877.09	4582.45	5007	4937.84	4851.31	4715.85	4401.85	6211.19	5290.35	5910.42	6322.43	4195.39	2598.27	2986.23	2970.04	3293.74	3985.73	3809.4	4289.61	3235.1	5674.89	4791.84
Puro in	47.0006	69	5641.15	5239.8	5602.2	5808.09	5797.07	5651.23	5478.33	5688.68	5325.09	5325.05	5053.5	5586.25	6686.08	6776.29	6810.59	7127.49	7062.61	6319.05	6769.66	6540.75	6620.84	7393.82	7044.55	7275.92	6550.02	6218.67	4919.85	5368.14	5159.93	5123.47	5092.4	4669.38	6508.42	5610.42	6247.58	6624.66	4413.07	2751.35	3158.62	3141.68	3538.45	4245.33	4041.53	4581.54	3453.46	6063.55	5077.22
Puro in	48.0006	70	5843.44	5423.52	5765.33	5917.4	5955.49	5810.78	5681.93	5821.26	5486.33	5514.03	5267	5735.59	6870.09	6946.07	6942.9	7226.73	7148.09	6299.42	6921.69	6713.39	6695.11	7318.22	7292.98	7396.98	6883.39	6567.67	5249.85	5652.68	5451.49	5444.41	5474.79	4959.43	6786.28	5958.85	6620.27	7057.32
Puro in	49.0006	71	5974.66	5552.94	5974.17	6074.67	6100.69	6004.93	5837.47	5974.8	5605.34	5655.96	5450.95	5888.39	6897.66	7045.07	7071.07	7279.37	7178.59	6400.27	7036.63	6620.57	6718.35	7508.91	7340.91	7429.77
Puro out		72													6970.69	7052.78	7086.41	7473.29	7200.21	6500.44	7091.29	6796.53	6796.61	7442.68	7422.65	7454.23
Puro out	0.00069222	73	6176.17	5270.55	5369.45	5387.27	5239.51	5647.65	5147.31	5184.3	4520.88	4848.82	5034.41	5099.8	7860.94	5052.75	5064.65	5002.21		5519.72	5647.15	5538.09	5810.64	5298.38	5178.61	6140.07	7599.49	6300.44	4954.13	5335.42	4839.04	5027.71	5375.39	4819.92	6254.93	5577.38	6006.77	6697.45	4739.95	2917.67	3354.31	3279.55	3699.32	4259.83	4193.89	4572.52	3570.43	5883.46	5074.2
Puro out	1.00062	74	5947.18	5195.52	5689.46	5534.47	5558.49	5774.13	5541.21	5573.27	5058.45	5473.1	5335.01	5574.92	7044.96	5297.87	5136.92	4986.53		5653.9	5943.67	5687.31	6041.38	5471.79	5538.59	6126.64	7013.87	6593.83	5128.38	5613.41	5114.59	5249.52	5763.38	5025.72	6563.59	6065.04	6295.92	6871.09	4722.28	2945.91	3405.11	3290.93	3790.46	4338.59	4308.97	4764.8	3668.2	6210.33	5183.92
Puro out	2.00062	75	5937.04	5155.7	5782.18	5497.48	5701.49	5922.97	5807.77	5787.32	5381.52	5801.68	5567.35	5783.08	6125.81	5607.08	5330.82	4618.52		5220.43	6158.32	5906.44	6309.33	5753.06	5819.89	6003.4	6893.5	6746.2	5344.71	5767.5	5358.21	5375.82	5916.14	5070.25	6675.4	6185.97	6318.78	6754.09	4652.97	3010.37	3518.24	3377.51	3919.3	4522.5	4398.48	4932.89	3774.85	6220.9	4760.31
Puro out	3.00062	76	5980.36	5312.84	5978.21	5641.52	5923.04	6112.9	5996	6107.8	5711.05	6147.47	5982.74	5833.98	4646.05	5995.67	5775.19	4032.52		4451.66	6650.94	6408.36	6793.34	6167.91	6190.06	6223.54	6940.49	7370.68	5859.52	6253.48	5887.75	5838.71	6372.83	5432.23	7082.7	6739.98	6694.43	6815.17	4806.29	3100.51	3699	3460.44	4136.64	4791.48	4671.83	5346.24	3987.77	6516.02	4352.22
Puro out	4.00062	77	6152.65	5500.22	6200.62	5782.47	6061.28	6256.26	6112.93	6056.14	5967.49	6362.86	6141.06	5822.94	3267.54	6430.75	6041.85	3431.1		3574.37	6960.54	6705.55	6964.02	6477.01	6255.2	6387.62	7266	7582.96	6349.49	6648.19	6401.9	6121.19	6747.97	5819.09	7476.5	7079.17	6583.56	6661.17	4922.71	3255.96	3894.05	3633.72	4365.18	5151.74	5029.57	5844.14	4191.06	6809.38	3726.5
Puro out	5.00062	78	6366.24	5835.56	6456.79	6044.96	6332.04	6449.81	6261.69	6205	5970.79	6351.62	6138.66	6001.19	2385.73	6753.6	6134.76	2684.38		2786.98	7049.64	6972.92	7295.7	6673.03	6559.16	6722.84	7653.85	7660.23	6662.94	6971.43	6856.53	6525.3	7176.42	6072.27	7706.02	7432.48	6731.15	6737.57	5190.87	3465.61	4106.31	3811.9	4541.54	5572.8	5441.99	6351.29	4406.6	6871.74	2970.69
Puro out	6.00063	79	6635.34	6177.95	6730.9	6233.08	6606.07	6726.72	6539.67	6400.95	6126.95	6559.23	6337.73	6169.03	1896.48	6995.98	6322.55	2527.26		2672.54	7294.45	7223.13	7357.23	6874	6810.6	6987.92	8083.98	7880.27	6807.13	7220.89	7242.77	6970.64	7522.73	6311.57	8052.53	7619.97	7022.63	7131.23	5447.37	3694.62	4355.73	4045.09	4787.77	6012.38	5842.16	6892.54	4669.51	7053.2	2521.43
Puro out	7.00062	80	6914.38	6607.28	6992.56	6421.55	6838.2	6881.96	6840.86	6617.04	6357.76	6722.37	6554.21	6510.37	1594.11	7154.89	6485.57	2516.77		2787.35	7412.37	7397.62	7507.68	6915.91	6879.6	7241.85	8581.79	8093.79	7118.77	7261.99	7525.53	7338.96	7973.68	6597.32	8490.44	7944.41	7382.17	7637.71	5744.17	3911.29	4672.05	4326.29	5077.32	6456.38	6306.15	7499.96	4931.73	7252.09	2225.77
Puro out	8.00062	81	7145.05	6871.25	7253.57	6753.5	7204.3	7145.73	7079.89	6892.69	6527.99	6967.33	6805.82	6745.72	1343.24	7306.71	6693.59	2585.9		2955.51	7489.87	7585.21	7593.18	7008.94	6997.99	7394.47	9052.79	8652.62	7540.47	7655.45	7743.64	7763.79	8519.7	7038	8987.79	8389.78	7695.44	8159.41	6081.95	4122.42	4961.69	4662.21	5513.81	6876.95	6808.04	8046.79	5183.53	7576.34	1800.89
Puro out	9.00062	82	7396.59	7153.23	7474.65	7031.85	7460.03	7334.16	7317.08	7089.71	6715.63	7128.91	7111.64	6994.27	1332.91	7239.68	6787.13	2727.29		3312.63	7016.27	7680.32	7658.1	7065.43	7019.15	7683.13	9539.49	9122.23	7957.66	8050.64	8071.86	8079.31	9010.57	7575.48	9431.53	8854.77	8168.87	8632.78	6475.84	4376.26	5316.02	4976.31	5970.99	7275.58	7321	8584.42	5454.3	7836.45	1663.67
Puro out	10.0006	83	7617.16	7446.42	7754.04	7201	7701.15	7521.82	7488.65	7291.5	6839.66	7357.8	7260.27	7165.51	1347.21	7429.43	6857.47	2969.28		3697.93	6804.74	7675.8	7653.44	7068.04	7118.31	7825.25	9922.63	9551.83	8441.72	8573.68	8592.57	8382.61	9520.68	8061.83	9765.07	9251.9	8508.63	9104.82	6857.92	4608.96	5626.4	5342.01	6399.79	7643.87	7827.55	9095.5	5861.46	8184.11	1607.35
Puro out	11.0006	84	7816.89	7707.25	7920.35	7455.25	7854.41	7707.03	7659.05	7466.69	6985.32	7552.42	7501.81	7438.63	1358.72	7290.94	6775.27	3348.34		4350.2	6759.46	7851.92	7640.86	7181.73	7192.62	7934.73	10262.5	9950.78	8840.81	8947.53	9014.44	8823.88	9946.89	8489.43	10276.2	9701.27	8895.3	9583.48	7229.78	4912.4	6044.62	5733.42	6828.2	8060.33	8443.85	9702.95	6318.83	8572.29	1544.17
Puro out	12.0006	85	7966.95	7916.49	8024.26	7616.27	8060.37	7824.19	7819.52	7699.71	7043.86	7691.88	7669.41	7606.75	1375.91	7533.91	6361.36	3905.62		5051.16	6811.03	7866.73	7608.03	7170.68	7181.16	7948.07	10544.7	10429.6	9318.99	9348.92	9299.38	9147.47	10359	8890.61	10632	10006.5	9282.16	9953.94	7578.19	5172.4	6454.88	6136.35	7340.01	8571.42	8958.12	10228.4	6791.32	7833.73	1530.75
Puro out	13.0006	86	8098.73	8078.37	8129.77	7759.02	8244.17	7946.14	7883.35	7788.3	7165	7788.13	7773.44	7715.29	1478.6	7529.34	6325.25	4535.21		5763.47	7080.32	7880.69	7697.7	7106.08	7253.13	7986.11	10878.4	10757.3	9764.87	9845.81	9661.17	9568.02	10717.8	9202.8	10968.7	10302.4	9524.18	10309.7	7917.64	5471.19	6879.89	6560.26	7822.93	9071.54	9505.51	10706.4	7324.63	7991.65	1532.41
Puro out	14.0006	87	8222.3	8347.76	8271.62	7895.09	8314.38	8038.88	7999.45	7906.51	7253.54	7844.39	7858.37	7816.04	1603.05	7638.7	6543.44	5169.58		6414.22	7268.05	7581.37	7676.3	7165.85	7309.9	7972.54	11168	11168	10150.6	10208.7	9972.27	9834.43	11084.8	9592.87	11159.3	10570.1	9899.41	10560.3	8245.71	5806.45	7346.66	6982.19	8419.22	9548.62	10096.5	11066.8	7875.18	7815.17	1607.51
Puro out	15.0006	88	8313.69	8427.31	8386.68	8021.66	8451.65	8120.31	8105.74	7975.22	7380.4	7922.13	7996.48	7859.15	1795.68	7638.68	6648.41	5749.89		6861.95	7523.92	7474.09	7626.39	7087.34	7343.6	7905.23	11372.2	11427.1	10455.3	10482.4	10382.9	10161.1	11424.3	9875.2	11261.2	10750	10023.1	10709.6	8522.52	6160.17	7795.12	7368.4	8859.55	10084	10526	11401.2	8403.56	8133.91	1716.71
Puro out	16.0006	89	8397.49	8503.04	8504.12	8054.38	8594.18	8104.95	8185.63	8064.06	7456.93	7960.35	8057.27	7894.94	2115.78	7721.42	6862.19	6127.05		7171.13	7807.61	7374.91	7644.87	7198.91	7294.36	7951.23	11516.7	11737	10883.7	10742.6	10625.6	10415.2	11588	10084.9	11334.3	10861.9	10332.1	10995.1	8919.97	6515.77	8183.89	7755.72	9457.34	10443.7	10913.3	11761.5	8871.72	8238.25	1929.46
Puro out	17.0006	90	8451.2	8592.33	8469.7	8037.98	8632.41	8085.73	8226.37	8182.79	7505.76	7963.09	8093.49	7972.21	2515.51	7807.75	7053.44	6462.16		7341.65	8008.75	7537.16	7569.95	7155.71	7384.81	7909.35	11707.8	12065.8	11141.8	11072.8	10911.4	10680.6	11800	10266.3	11552.2	11023.9	10436	11016.6	9223.34	6900.27	8808.77	8168.6	9947.05	10724.9	11300.9	12130.2	8740.6	8624.87	2202.7
Puro out	18.0006	91	8499.53	8682.19	8532.23	8085.39	8586.61	8143.08	8251.06	8187.99	7565.43	8013.18	8094.76	8005.59	2953.01	7877.56	7310.48	6760.64		7754.9	8001.89	7569.88	7638.37	7137.9	7371.33	7962.24	11682.6	12303.4	11325.7	11307.5	11144.4	10863.1	12011.9	10415.9	11651.7	11039	10671.2	11200.9	9485.13	7359.53	9252.22	8608.29	10447.8	11057.6	11502.1	12287.5	8900.2	9014.99	2627.69
Puro out	19.0006	92	8542.33	8714.53	8546.84	8067.34	8593.42	8103.38	8249.77	8295.19	7594.96	8047.65	8185.13	8117.95	3311.3	7910.39	7461.12	6974.15		7932.57	7952.06	7707.73	7630.65	7226.85	7317.4	7875.15	11807	12358	11641.9	11509.1	11234.6	11092.1	12133.9	10581.7	11700.6	11192.4	10846.1	11249.9	9775.38	7703.3	9657.59	8968.67	10843.6	11456.3	11642.4	12600.2	9027.73	9475.47	3081.47
Puro out	20.0006	93	8547.57	8761.51	8557.92	8106.1	8588.79	8101.04	8241.71	8213.98	7583.26	8052.71	8157.29	8180.24	3713.44	7531.49	7619.51	7220.95		8142.65	8046.9	7889.61	7683.28	7226.23	7306.18	7848.71	11821.7	12266.5	11706.2	11656.5	11510.1	11103.3	12165.7	10702.5	11803	11166.8	10958.3	11370.1	10047.2	8062.88	10127.2	9357.19	11169.9	11813.4	11765.5	12548.7	9326.58	9855.19	3669.96
Puro out	21.0006	94	8552.15	8711.05	8507.19	8084.03	8614.67	8084.56	8223.79	8267.42	7622.49	8087.34	8177.91	8136.04	3994.69	7481.17	7684.84	7390.42		8219.82	8242.2	7991.38	7886.91	7189.87	7326.05	7877.85	11804.9	12375.8	11762.8	11597	11510.9	11269.7	12135.1	10811.6	11767.2	11185.9	10959.2	11260.8	10360.9	8475.17	10571.8	9718.35	11428.8	12015.9	11986.4	12642.7	9567.52	10346	4202.4
Puro out	22.0006	95	8521.08	8726.82	8523.5	8058.71	8487.2	8067.5	8272.12	8246.45	7555.73	8029.91	8143.56	8139.83	4116.26	7559.01	7765.26	7562.31		8446.54	8221.8	8021.34	7872.32	7302.53	7285.38	7903.15	11813	12372.5	11844.3	11586.3	11549.6	11405.3	12051.5	10793.7	11880.6	11292	10965	11360.7	10556.4	8829.89	10943.2	9970.45	11673.6	12267.4	11915.1	12422.1	9779.28	10786	4752.28
Puro out	23.0006	96	8570.19	8665.74	8424.15	8108.14	8495.28	8029.28	8175.05	8150.12	7611.66	7913.51	8090.93	8140.55	4307.81	7700.84	7851.04	7581.02		8541.92	8206.49	8167.99	7922.37	7386.36	7280.28	7874.69	11710.8	12326.4	11815.6	11650.7	11698.1	11445.4	12129	10815.2	11950.9	11270.7	10992.2	11221.2	10768	9147.82	11422.2	10264.6	11788.8	12372.9	12080.2	12060.6	9902.08	10982.5	5201.11
Puro out	24.0006	97	8497.41	8671.39	8422.03	8165.7	8409.85	7960.55	8038.18	8098.96	7643.27	7956.12	8034.52	8094.67	4481.12	7864.12	7963.3	7870.25		8526.54	8339.87	8186.95	7854.25	7424.7	7283.84	7870.28	11664.7	12229.4	11767.5	11582.8	11631.5	11285	12050.2	10837.2	11889	11202.9	10929.3	11172.5	10869.6	9520.84	11591.3	10439	11887.6	12475.7	12078.1	11915.7	10150.4	11325.7	5604.66
Puro out	25.0006	98	8477.87	8707.53	8418.88	8114.2	8355.91	7949.87	8087.88	8041.71	7705.51	7983.66	8006.12	7964.18	4577.6	7951.08	7945.33	7984.53		8736.07	8294.06	8398.36	7911.76	7451.88	7276.97	7800.09	11590.2	12227.9	11704.9	11665.5	11725.4	11452	12000.9	10886	11708.7	11109.8	10868.5	11169.6	11120.7	9857.51	12023.9	10719.7	11956.4	12562	11962.3	11764.1	10367.3	11659.3	6093.08
Puro out	26.0006	99	8516.45	8618.99	8342.97	8164.32	8400.13	7968.47	8094.53	8040.85	7626.06	7988.58	7973.29	7950.4	4706.51	8095.8	8012.44	8025.01		8768.92	8400.4	8306.15	7932.2	7315.48	7227.53	7781.96	11550.8	12213.3	11662.7	11541.2	11641.6	11509	11863.9	10867.6	11554	10989.4	10954	11108.7	11147.5	10201.2	12184.9	10810	12033.5	12532.9	11604.7	11828.3	10538.7	11826.1	6511.98
Puro out	27.0006	100	8408.19	8596.9	8345.22	8174.66	8334.51	7948.03	8084.76	8049.02	7606.95	7944.17	7906.5	7932.57	4794.85	8252.36	8063.49	8102.25		8811.89	8346.76	8208.33	7964.05	7346.75	7256.59	7790.27	11398.6	12180	11730.4	11504.9	11636.4	11456	11769.5	10866.3	11399	10970.9	10913.1	11037.4	11345.9	10489.7	12359	11015.9	11997.7	12443.6	11299.9	11731.3	10572.4	11928.1	6795.21
Puro out	28.0006	101	8418.55	8660.55	8332.81	8156.52	8251.99	7886.58	8045.67	8016.12	7565.15	7830.35	7917.07	7912.65	4913.51	8154.04	8046.49	8231.93		8866.94	8426.53	8353.78	7885.3	7362.72	7218.65	7713.71	11316	12029.4	11686	11532.4	11653.5	11582.6	11760.4	10830.9	11405.7	10866.7	10894.7	11188.2	11392.2	10655.9	12732.1	11185.5	12017	12341.1	11286.4	11708.4	10856	12004.6	7209.9
Puro out	29.0006	102	8376.21	8555.88	8330.57	8183.95	8189.7	7885.48	8050.38	8025.08	7562.63	7769.41	7917.12	7927.03	4976.11	8291.38	8170.16	8335.84		8868.02	8386.58	8275.75	7957.25	7366.25	7240.74	7771.13	11222.5	12020.6	11657.9	11405.8	11761.4	11590.2	11651.2	10756.4	11401.5	10780.1	10808.6	11135.2	11461	11099.8	12799.2	11287.5	11980.7	11977.7	11312.5	11831.9	11162.6	12050.6	7616.67
Puro out	30.0006	103	8337.77	8554.49	8322.86	8167.74	8208.43	7852.33	8064.1	7995.17	7548.27	7801.71	7926.11	7828.46	5079.91	8253.8	8209.04	8142.09		8873.57	8345.57	8098.47	7941.66	7380.98	7243.29	7683.71	11225.7	11913.2	11662.6	11378.5	11711.2	11711.5	11580.6	10703	11285	10683.4	10827.1	11165.4	11473.3	11449.8	12822.5	11480.4	12024	12078.9	11268.2	11711.3	11354.1	12141.4	7998.5
Puro out	31.0006	104	8304.29	8547	8341.51	8082.2	8219.57	7848.1	8023.33	7978.22	7571.7	7826.02	7877.67	7832.87	5154.27	8312.65	8310.92	8328.36		8675.57	8428.99	8213.76	7966.92	7408.24	7190.63	7681.12	11007.6	11791.2	11521.1	11269.4	11625.2	11451.5	11366.6	10627.8	11262.6	10656.1	10672.4	11076.2	11569.1	11668.5	12947.7	11592.6	12075.9	11952.5	11210.5	11715.3	11429.7	12172.6	8360.75
Puro out	32.0006	105	8288.12	8564.96	8257.65	8019.22	8182.04	7845.37	8044.84	7953.59	7532.24	7746.73	7848.31	7783.73	5219.08	8358.44	8370.02	8358.14		8949.34	8387.64	8299.44	7912.56	7401.44	7254.31	7714.77	11107.1	11629.2	11510.6	11256.9	11535.7	11441.2	11423.5	10593.9	11130.6	10488.5	10672.3	11009.5	11558.4	11750.3	12820.8	11765.4	12020.4	11988.4	11266.5	11811.7	11522.3	12316.3	8766.62
Puro out	33.0006	106	8208.94	8483.62	8260.48	8063.89	8166.3	7778	8003.24	7892.58	7522.41	7726.34	7835.46	7784.11	5261.98	8388.63	8381.94	8437.95		8803.52	8411.48	8284.47	7996.04	7401.36	7269.08	7614.78	10932.4	11656.1	11441.2	11132	11613.7	11390.4	11350.5	10564.8	11139.7	10633.1	10579.7	11064.5	11577.1	11917.7	12808.2	11705.6	12017.2	11850.6	11241.9	11769.8	11808	12062.9	9147.1
Puro out	34.0006	107	8209.87	8450.51	8234.59	8059.93	8193.54	7752.62	7967.08	7897.24	7568.92	7687.96	7795.14	7824.97	5317.21	8371.29	8314.03	8462.36		9051	8404.01	8250	7983.9	7443.19	7254.06	7692.06	10868.8	11389.4	11326.9	11081	11611.2	11377	11248.9	10496.8	10951.4	10494	10559.6	11004.1	11539.3	12098.6	12968.4	11741	12039.4	11968.2	11095.8	11703.5	11975.6	12296.4	9492.82
Puro out	35.0006	108	8177.95	8526.28	8193.64	8051.8	8129.26	7701.63	7958.02	7883.95	7578.72	7655.58	7773.25	7830.33	5340.53	8362.98	8317.97	8571.6		9042.31	8507.62	8194.98	7934.84	7427.34	7292	7635.31	10721.3	11327.1	11240.5	10964.9	11629.9	11177.5	11178.4	10429.5	11008.1	10496.4	10448.5	11080.3	11486.2	12215.8	12894.7	11892.3	12001	11944.9	11082.9	11710.6	11964.3	12259.8	9863.19
Puro out	36.0006	109	8085.33	8384.14	8117.31	8056.79	8106.74	7669.52	7910.78	7865.08	7500.98	7709.81	7717.12	7734.67	5394.75	8395.74	8392.26	8607.09		9029.63	8385.26	8277.38	7981.75	7423.49	7276.18	7689.48	10573.6	11164.5	11122.9	10872.3	11428.7	11240.6	11032.2	10408.7	10928.6	10379.7	10426.3	10909.8	11564.4	12488.7	12842.7	11897.9	11852.2	11854.4	11084.3	11683.6	12080.1	12331.5	10271.5
Puro out	37.0006	110	8050.56	8328.67	8108.68	8010.49	8102.57	7654.97	7889.65	7852.68	7558.18	7683.2	7740.68	7738.94	5416.59	8451.25	8354.54	8629.98		9057.69	8396.48	8305.11	7883.92	7409.41	7223.79	7562.23	10501.8	11217.2	11072.7	10757.2	11239.5	11130.1	10946	10423.2	10754.5	10265.1	10339	10920.9	11429.7	12479	12889.3	11762.9	11875.1	11833.4	11012.6	11591.5	12270	12233.3	10584.5
Puro out	38.0006	111	7985.83	8294.26	8052.31	7929.87	8072.5	7651.56	7888.75	7814.27	7508.48	7574.79	7686.34	7681.27	5461.35	8393.17	8374.15	8647.59		9122.28	8378.31	8213.48	7928.48	7407.39	7224.03	7555.05	10389.7	11090.2	11085.3	10705.8	11352	11085.1	10876.5	10325.1	10678.3	10197.7	10301.3	10769.3	11249.5	12491.7	12814.9	11663.2	11793	11749.3	11148.2	11620.1	12267.7	12319.1	10942.6
Puro out	39.0006	112	7962.22	8288.36	8035.18	7880.2	8020.62	7649.49	7866.89	7806.51	7501.93	7589.77	7640.08	7631.19	5438.73	8317.62	8162.19	8615.61		9079.13	8412.22	8161.92	7921.49	7436.03	7246.83	7544.2	10284.4	10979.3	10988.9	10591.4	11177.2	10995	10811.1	10250.8	10465	10066.6	10319.7	10693.1	11227.8	12506.5	12540.6	11694.7	11842.6	11778.4	10986.6	11519.4	12134.7	12071.1	11367.3
Puro out	40.0006	113	7856.44	8217.26	7961.95	7949.28	7979.6	7588.2	7823.19	7787.73	7499.56	7593.09	7604.98	7652.23	5529.6	8334.85	8371.65	8620.43		9137.48	8372.78	7973.01	7854.82	7443.15	7127.36	7516.46	10126	10877.4	10841.9	10519.3	11175.9	10925.4	10657.5	10373	10502.2	10043.6	10089.1	10562.8	11190.8	12405	12484.5	11645	11766.9	11722.6	11021.8	11470.7	12269.5	12051.3	11576.3
Puro out	41.0006	114	7802.25	8246.04	7995.55	7870.48	7940.67	7510.81	7796.72	7793.85	7418.63	7547.37	7611.4	7570.69	5560.9	8308.16	8396.47	8620.99		9042.44	8352.67	8173.22	7720.99	7558.92	7249.46	7385.89	9990.7	10781.4	10798.2	10404.7	11140.2	10819.9	10666	10260.9	10426.3	10048.4	10054.8	10509.6	11066.6	12441.9	12384.9	11585.2	11707.6	11555.4	11024.7	11458.7	12249.2	11884.8	11763.9
Puro out	42.0006	115	7756.94	8094.73	7936	7893.98	7964.75	7570.41	7771.89	7741.95	7396.33	7489.86	7626.41	7523.51	5565.95	8299.07	8345.56	8595.35		8903.49	8334.14	8145.67	7749.76	7441.12	7262.82	7394.55	9826.23	10651.9	10647.1	10390.2	10938.8	10743.7	10484.9	10225.6	10383.1	9864.9	9944.14	10474.3	10864.9	12152.1	12286.9	11609.8	11698.7	11570.6	10955	11405.9	12238.5	11888	11984.9
Puro out	43.0006	116	7667.53	8099.94	7835.11	7818.02	7869.15	7492.04	7696.12	7748.78	7391.52	7425.4	7517.45	7478.46	5505.91	8255.35	8352.89	8633.1		8994.34	8243.86	8053.59	7692.1	7436.71	7201.21	7389.04	9636.65	10555.6	10295.8	10287.3	10852.6	10614.9	10454.7	10077.5	10340.1	9826.08	9979.42	10448.3	10848.3	12163.4	12197.9	11565.3	11618.2	11462	10850.3	11309.5	12229.2	11818.8	12217.3
Puro out	44.0006	117	7632.17	8004.66	7741.1	7786.72	7804.85	7453.9	7695.13	7655.26	7401.21	7391.38	7474.25	7420.13	5578.44	8337.75	8256.43	8673.89		8927.26	8278.11	8031.35	7749.51	7281.28	7161.52	7340.29	9589.96	10362.7	10325.5	10159.7	10788.8	10533.3	10434.6	10024.9	10247.4	9719.22	9878.97	10378	10696.5	12117.8	12049.6	11484.7	11479.3	11418.2	10760	11296.1	12130.3	11795.8	12496.3
Puro out	45.0006	118	7521.37	7971.95	7701.53	7730.07	7745.18	7393.38	7622.98	7611.18	7238.27	7342.15	7444.46	7384.86	5561.38	8300.77	8319.35	8628.57		8891.06	8166.51	8055.48	7615.57	7429.06	7000.96	7317.19	9397.06	10307.8	10127.1	10189.1	10589.9	10463	10335.5	9851.04	10188.8	9730.78	9776.53	10347.5	10552.7	11865.1	11893.6	11462.6	11349.4	11346.1	10645.1	11210.5	12236.2	11759.1	12562
Puro out	46.0006	119	7492.43	7831.66	7637.79	7694.66	7646.15	7314.97	7582.63	7576.86	7324.87	7301.32	7394.41	7314.69	5405.55	8170.11	8236.66	8646.09		9010.93	8096.01	7842.16	7728.88	7432.09	7146.75	7185.11	9248.32	10217.5	10132.2	10102.6	10574	10275.1	10211.5	9795.95	10089.3	9615.64	9709.99	10180.1	10376	11632.9	11895.4	11396.8	11247.1	11214.2	10635.4	11013.7	12151.1	11673.7	12693.8
Puro out	47.0006	120	7383.04	7801.28	7556.21	7596.3	7584.7	7207.02	7526.03	7487.95	7175.15	7236.55	7326.56	7243.62	5550.12	8089.38	8196.79	8623.45		8863.25	8137.93	7963.98	7702.79	7371.87	7141.47	7154.54	9099.82	10059.5	9910.58	9903	10412.7	10158.1	10058.4	9672.47	9988.04	9545	9607.59	10039.9	10305.9	11424.6	11817.3	11222.2	11201.7	11116.7	10681.5	11003.3	12038.5	11646.6	12733.4
Puro out	48.0006	121	7283.41	7714.04	7482.95	7520.85	7450.58	7162.99	7477.72	7462.56	7113.04	7201.05	7283.19	7166.87	5542.76	8199.9	8229.63	8599.3		8929.99	8029.09	7964.33	7668.03	7390.69	7133.31	7028.67	9022.4	9984.11	9805.58	9810.42	10293.1	10157.6	9910.58	9538.33	9834.56	9373.07	9489.71	9951.9	10114.9	11304	11582	11051.1	11067.5	10999.8	10554	10775.2	11958.7	11444.7	12753.3
Puro out	49.0006	122	7193.81	7615.26	7409.06	7481.25	7473.65	7116.75	7364.4	7401.83	7040.93	7111.19	7231.34	7130.62	5507.21	8064.06	8242.5	8564.09		8809.54	7964.65	7933.59	7673.57	7364.56	7051.19	6952.74	8856.48	9958.67	9557.59	9824.46	10288.9	9863.59	9842.95	9459.71	9671.67	9323.74	9404.86	9793.02	10012.4	11081.8	11448.1	10950.7	10883.8	10805.6	10416.1	10753.2	11901.7	11342.2	12768.1
Puro out	50.0007	123	7082.04	7572.03	7418.73	7365.86	7331.14	7072.03	7320.38	7331.71	7038.9	7086.74	7192.55	7051.86	5482.86	8050.05	8226.28	8457.98		8715.68	7959.94	7925.09	7667.35	7281.8	7010.05	6915.25	8667.19	9740.45	9470.37	9675.43	10096.2	9771.76	9748.43	9376.63	9567.89	9128.22	9264.65	9627.76	9817.8	10985	11297.8	10858.9	10779.2	10741.7	10457.4	10642.9	11829.9	11226.4	12752.6
Puro out	51.0007	124	6991.17	7459.37	7324.1	7334.52	7270.16	7012.27	7230.3	7219.02	6988.5	7052.75	7115.04	6953.28	5483.19	8012.68	7932.92	8379.56		8576.34	7869.25	7837.59	7610.97	7232	6909.35	6808.39	8619.83	9621.8	9381.37	9522.3	10013.6	9710.35	9544.85	9213.46	9472.73	9059.89	9079.38	9532	9680.36	10884.6	11246.8	10712.8	10598.9	10626.9	10355.5	10549.4	11840.5	11232.1	12733
Puro out	52.0007	125	6867.54	7419.34	7300.39	7202.47	7229.99	6929.29	7120.75	7185.56	6936.72	6873.97	7041.32	6831.29	5472.48	7892.19	8038.84	8392.28		8672.86	7784.77	7844.04	7586.52	7174.26	6855.83	6717.86	8439.37	9431.77	9332.52	9368.19	9877.27	9552.24	9484.46	8975.6	9225.25	8861.61	8965.78	9280.86	9462.15	10615.5	11138.5	10566.7	10478.1	10570.9	10164.2	10340.3	11696.3	10993.8	12756.9
Puro out	53.0007	126	6827.96	7275.06	7174.71	7088.15	7161.4	6861.38	7038.78	7094.25	6828.13	6825.76	6917.15	6803.42	5450.38	7886.75	7930.02	8305.63		8588.98	7814.81	7734.23	7393.65	7175.16	6903.2	6759.31	8252.98	9316.2	9165.94	9206.51	9744.14	9382.16	9249.74	8913.3	9248.68	8770.37	8779.19	9168.8	9204.71	10307.2	10881.5	10388.4	10322.1	10335.7	10010.9	10259.2	11569.3	10952.1	12603.9
Puro out	54.0007	127	6702.99	7157.15	7101.56	6983.44	7111.34	6873.49	6958.84	7117.62	6823.51	6758.16	6884.88	6741.36	5465.48	7809.74	7966.75	8323.2		8556.74	7807.66	7687.26	7432.18	7082.55	6883.43	6687.95	8177.97	9085.78	8914.65	9131.36	9563.98	9273.45	9119.99	8821.53	9021.77	8572.18	8729.25	9083.16	9088.51	10184.3	10764.8	10261.8	10222.6	10193.7	10072.5	10188.4	11355.6	10790.7	12443.6
Puro out	55.0007	128	6610.59	7124.85	7012.8	6990.61	7018.26	6708.2	6877.88	7014.72	6793.52	6637	6856.93	6574.16	5471.21	7812.61	7950.19	8292.87		8472.87	7641.06	7644.8	7415.83	7030.82	6802.53	6644.64	8044.32	8954.03	8974.52	8977.41	9524.78	9210.36	9000.56	8633.29	8886.14	8539.32	8512.93	8958.58	8846.48	10068.4	10568.1	10183.5	10055.2	10129.3	9849.44	10115.2	11276.3	10658.9	12205.1
Puro out	56.0007	129	6490.57	6996.8	6987.11	6853.6	6868.88	6564.55	6762.35	6920.84	6753.63	6570.01	6776.87	6527.96	5427.55	7589.66	7982.78	8350.02		8406.53	7623.33	7646.43	7298.16	6970.82	6706.71	6622.18	7875.92	8778.24	8916.65	8779.81	9310.31	9074.89	8798.46	8415.83	8779.59	8391.43	8319.28	8758.86	8737.25	9849.35	10452.4	10030.2	9932.88	10037.7	9723	9985.07	10982.4	10624.8	12213
Puro out	57.0006	130	6392.31	6978.19	6861.88	6836.91	6764.25	6556.84	6672.73	6870.75	6582.48	6547.14	6710.36	6452.93	5356.16	7646.88	7904.62	8221.75		8193.59	7592.99	7482.93	7288.02	6818.83	6635.81	6504.18	7794.62	8663.16	8901.53	8755.88	9271.82	8886.92	8625.88	8292.12	8552.61	8318.48	8243.22	8593.5	8615.16	9674.79	10255	9917.28	9873.94	10017.4	9519.75	9938.3	10926.4	10480.6	12149.6
Puro out	58.0006	131	6260.57	6826.05	6808.75	6740.77	6645.23	6453.66	6598.38	6770.44	6560.89	6469.01	6636.01	6340.81	5412.06	7578.75	7941.81	8103.81		8182.47	7502.46	7613.5	7123.98	6689.45	6657.72	6421.16	7654.3	8565.64	8791.92	8572.07	9069.69	8839.8	8495.83	8227.06	8485.74	8245.82	8071.83	8330.2	8528.45	9454.33	10003.4	9774.39	9729.3	9855.87	9495.13	9733.25	10820	10365.2	11916.2
Puro out	59.0006	132	6158.07	6720.85	6719.63	6642.97	6513.7	6324.16	6444.58	6678.68	6458.92	6328.83	6482.59	6223.96	5409.75	7535.68	7818.34	8185.02		8298.5	7462.46	7473.83	7077.13	6716.02	6509.81	6376.8	7507.67	8419.3	8655.42	8430	8906.49	8730.42	8374.18	8030.84	8262.54	7963.74	7915.62	8410.24	8416.04	9332.9	9799.2	9666.74	9548.28	9742.78	9335.53	9640.98	10826.6	10201.6	11764.6
Puro out	60.0006	133	6103.14	6707.43	6582.36	6499.29	6611.45	6285.39	6412.48	6582.24	6352.19	6284.15	6414.14	6194.01	5397.65	7489.22	7815.53	8025.59		8219.03	7331.8	7333.66	7058.69	6554.7	6420.28	6328.54	7416.51	8224.89	8541.27	8260.75	8755.92	8633.36	8213.54	7915.52	8129.21	7879.37	7853.21	8324.13	8274.04	9197.72	9699.05	9451.13	9414.69	9631.06	9217.15	9580.24	10700	10149.7	11729.4
Puro out	61.0006	134	6046.8	6647.15	6480.5	6483.12	6523.31	6266.76	6377.26	6510.11	6282.68	6140.17	6309.1	6114.5	5281.72	7515.45	7757.42	8034.58		8143.79	7280.05	7269.94	7092.09	6497.24	6394.66	6158.65	7313.01	8094.51	8381.48	8194.08	8587.93	8527.53	8173.27	7855.67	7981.28	7740.47	7717.21	8133.38	8181.96	9037.82	9625.56	9318.34	9298.78	9564.49	9088.22	9458.58	10462.7	10078.4	11607.4
Puro out	62.0006	135	5983.12	6528.83	6454.93	6452.38	6362.39	6285.89	6284.84	6394.93	6113.07	6030.5	6261.99	6019.18	5340.86	7452.94	7596.35	7999.3		7987.95	7249.04	7269.6	7101.19	6576.6	6361.67	6168.93	7161.1	7975.65	8209.51	8079.36	8356.13	8411.83	8067.39	7634.99	7820	7611.4	7637.05	7931.28	8054.1	8925.04	9396.54	9106.47	9088.96	9506.04	9101.27	9216.84	10496.4	9983.81	11516.4
Puro out	63.0006	136	5901.93	6419.73	6339.79	6264.61	6306.66	6184.79	6192.88	6367.18	6067.66	6000.95	6209.05	5926.29	5263.59	7408.45	7481.22	7898.94		8016.18	7032.37	7237.17	7016.22	6445.18	6278.84	6027.39	7109.02	7817.15	8202.01	7943.81	8085.63	8303.89	7899	7374.26	7724.06	7488.27	7658.92	7952.45	7951.26	8861.12	9184.21	9037.84	8968.19	9334.15	9056.1	9210.17	10338.9	9804.18	11408.4
Puro out	64.0006	137	5829.92	6301.28	6240.73	6145.58	6231.93	6154.29	6057.17	6320.11	6009.65	5945.59	6121.17	5810.43	5318.3	7416.48	7547.29	7795.64		7808.23	7084.35	7085.32	6997.76	6338.31	6199.5	6119.23	7041.09	7685.17	8068.29	7886.42	8025.44	8317.22	7766.14	7440.75	7544.06	7454	7495.55	7859.32	7865.28	8690.19	9098.96	8909.15	8869.09	9140.98	8986.65	9098.44	10070.9	9797.09	11369.9
Puro out	65.0006	138	5805.26	6235.81	6150.96	5986.3	6093.86	6092.95	6046.04	6293.4	5917.53	5865.53	6042.99	5725.27	5276.88	7370.73	7551.77	7685.66		7749.54	6979.42	7036.8	6990.75	6312.17	6173.65	6093.93	7047.04	7619.09	8028.13	7822.1	7932.4	8298.12	7754.38	7286.38	7422.73	7390.58	7460.37	7768.21	7749.25	8519.26	8956.57	8650.86	8804.14	8997.91	8805.84	9000.28	9998.14	9665.44	11299.1
Puro out	66.0006	139	5703.18	6222.01	6062.46	6073.6	6071.26	5939.78	5972.17	6156.67	5833.68	5758.59	5930.94	5758.75	5281.39	7309.69	7465.04	7663.95		7757.67	6975.12	6992.33	7008.42	6285.1	6105.33	6031.24	6951.63	7566.43	7947.72	7737.4	7770.43	8116.51	7679.41	7163.73	7289.51	7289.93	7383.35	7535.17	7734.64	8429.15	8843.99	8641.37	8697.19	8832.01	8720.62	8910.15	9959.12	9559.84	11097
Puro out	67.0006	140	5636.18	6121.4	5940.76	5987.88	5979.38	5894.79	5884.25	6123.88	5741.51	5649.32	5838.2	5677.37	5210.85	7147.5	7382.73	7508.7		7641.63	6991.58	7012.62	6864.06	6129.39	6050.64	5934.92	6892.57	7348.3	7838.49	7696.44	7649.68	8034.64	7623.83	7005.56	7262.5	7243.74	7341.07	7446.36	7702.05	8376.53	8617.42	8445.67	8679.21	8751.97	8627.75	8804.4	9744.26	9465.91	10949.7
Puro out	68.0006	141	5582.74	6020.72	5870.25	5837.14	5878.55	5790.42	5798.84	6010.89	5651.74	5591.6	5777.1	5617.29	5238.59	7157.65	7370.25	7472.04		7509.73	6969.72	6960.18	6821.94	6099.97	5964.64	5951.87	6906.42	7259.11	7695.93	7729.32	7721.48	7985.57	7505.26	6911.61	7143.98	7148.19	7339.25	7445.26	7605.28	8184.84	8610.53	8352.6	8513.49	8749.73	8472.7	8781.52	9538.84	9363.54	10747.6
Puro out	69.0006	142	5498.36	5969.45	5851.57	5762.77	5816.5	5806.57	5722.67	5947.61	5581.78	5458.89	5666.82	5486.84	5214.93	7106.17	7300	7355.47		7529.31	6917.53	6841.7	6799.56	5983.24	5891.85	5926.3	6809.72	7194.68	7565.01	7639.49	7691.01	7806.81	7414.89	6881.2	7115.8	7022.36	7326.37	7370.25	7507.65	8223.24	8513.26	8192.89	8444.31	8539.43	8355.13	8603.59	9517.91	9185.35	10706.4
Puro out	70.0006	143	5462.03	5834.2	5732.6	5697.25	5715.86	5757.67	5596.18	5840.98	5501.36	5387.08	5663.84	5395.44	5288.58	7071.41	7369.13	7383.13		7416.46	6907.9	6863.67	6692.67	5998.15	5866.48	5973.47	6763.73	7157.79	7546.74	7495.44	7556.99	7729.35	7435.13	6781.88	7059.15	7008.18	7217.77	7266.24	7353.22	8126.39	8427.21	8045.08	8419.48	8407.71	8343.82	8610.4	9332.13	9131.81	10557.6
Media change	0.00069167	144	5917.36	5355.69	4846.41	4903.38	5201.95	4900.43	4754.89	4934.36	4662.11	4420.03	4599.47	4447.2	5591.52	7215.39	6978.03	7015.51		7130.96	6498.66	6410.39	6162.41	5439.87	5290.58	5416.46	7650.62	7123.31	7223.59	7085.42	7241.65	7392.23	6801.99	6138.53	6439.24	6514.73	6549.08	6718.31	8674.71	9102.25	8486.3	8088.78	8664.44	8355.44	7821.93	8142.51	8939.83	8407.86	9793.89
Media change	1.00062	145	5149.9	4856.56	4852.33	5034.17	4960.19	4845.09	4761.25	5071.29	4708.19	4501.11	4828.66	4368.87	5268.05	6462.11	6552.56	6763.02		6943.27	6317.44	6220.65	6003.08	5214.61	4981.38	5304.4	7326.49	6679.58	7186.75	7280.04	7165.87	7442.36	6753.31	6117.7	6320.92	6570.59	6573.7	6773.78	7300.93	7844.57	8148.87	7689.83	8028.05	8040.86	8063.54	8173.68	8857.52	8539.46	9925.82
Media change	2.00062	146	4747.99	4554.81	4593.52	4633.7	4459.18	4245.13	4237.69	4469.1	4288.55	4005.66	4118.96	3749.09	5172.63	6141.44	6235.71	6513.32		6402.01	5791.93	5564.98	5274.42	4508.53	4131.61	4566.63	6945.53	6478.83	6790.92	6864.55	6867.27	7116.22	6633.92	5870.42	6030.4	6404.15	6213.46	6425.19	6918.72	7523	7902.61	7366.81	7512.43	7496.43	7428.94	7614.43	8420.1	8131.86	9223.94
Media change	3.00062	147	4172.86	3786.88	3829.25	3766.46	3859.42	3537.7	3431.19	3709.74	3578.63	3132.29	3437.48	3490.14	4899.81	5507.83	5612.79	5932.87		6085.82	5376.23	5155.71	4886.73	4072.19	3832.45	4262.91	6313.81	6027.18	6541.33	6483.99	6945.52	7032.36	6306.69	5730.46	5759.73	6151.3	5936.66	5532.14	6448.99	6818.9	7160.62	6678.76	6860.02	6960.39	6803.06	7058.33	7766.48	7335.96	7939.8
Media change	4.00062	148	3722.76	3183.76	3355.82	3262.55	3438.9	3227.36	3106.25	3261.47	3468.22	3046.61	3194.79	3176.65	4776.78	4974.58	5145.8	5856.01		5849.96	5104.26	4800.93	4617.91	3901.61	3583.44	3806.1	5718.79	5536.42	6126.99	6194.99	6578.43	6685.87	6052.57	5505.05	5512.17	5876.18	5710.17	4644.53	6013.91	6390.27	6685.63	6275.86	6479.98	6639.44	6565.98	6761.63	7454.92	6984.86	7754.64
Media change	5.00062	149	3645.15	3062.31	3220.95	3200.14	3346.96	3184.81	2994.04	3213.71	3245.48	3026.12	3153.32	3121.24	4800.42	4733.95	4775.96	5777.42		5896.26	5215.66	4857.07	4697.48	3944.57	3612.9	3675.2	5636.83	5140.4	5762.47	5768.03	6093.89	6137	5788.83	5364.26	5371.54	5696.9	5355.93	4300.85	5917.72	6265.61	6561.94	6209.52	6467.11	6700.05	6539.55	6804.95	7323.15	6817.15	7538.66
Media change	6.00062	150	3710.06	3009.85	3169.59	3170.17	3342.16	3184.58	2909.19	3192.37	3137.93	3056.03	3114.78	3153.78	4922.62	4720.01	4760.92	5866.27		6012.8	5367.85	5033.08	4747.22	4008.55	3632.52	3789.87	5782.96	5156.68	5055.91	5037.75	5470.56	5391.06	5054.99	5146.78	5285.99	5427.46	4506.26	4111.29	6043.36	6145.09	6529.81	6242.71	6391.8	6867.45	6613.53	6992.43	7375.35	6958.09	7618.24
Media change	7.00062	151	3755.26	2981.59	3093.1	3183.34	3253.96	3148.73	2890.84	3125.22	3098.39	3069.77	3044.83	3164.68	5038.85	4817.22	4738.87	5809.28		6148.67	5412.81	5102.56	4889.05	4071.7	3706.23	3926.77	6059.4	4948.48	4820.58	4704.05	5189.83	4950.52	4702.6	4438.1	4722.89	4759.96	4151.96	4017.56	6170.73	6207.38	6512.97	6236.36	6364.51	6854.58	6560.05	6988.8	7267.33	6931.76	7501.07
Media change	8.00062	152	3825.34	2983.46	3061.88	3141.05	3237.29	3140.47	2874.22	3105.77	3053.54	3091.4	3004.06	3187.17	5140.85	4849.28	4713.88	5629.17		6171.61	5473.67	5029.38	5037.1	4070.92	3753.28	4082.61	6324.19	4835.85	4566.4	4482.85	5027.26	4756.08	4402.89	4147.15	4334.73	4406.2	3924.46	4013.3	6200.62	6197.71	6538.01	6136.28	6333.5	6741.3	6563.64	6871.58	7206.74	6752.65	7448.67
Media change	9.00062	153	3886.67	2996.51	3113.96	3145.94	3249.79	3171.7	2859.09	3120.23	3089.65	3111.02	2981.14	3244.99	5241.5	4897	4719.41	5530.23		6140.59	5479.95	4987	5172.37	4142.39	3813.03	4344.28	6408.3	4754.92	4573.21	4372.21	4850.5	4627.06	4166.49	3986.28	4130.15	4129.74	3766.79	3986.34	6306.74	6079.88	6465.31	6031.34	6239.46	6741.71	6477.09	6908.36	7093.81	6655.35	7264.09
Media change	10.0006	154	3955.79	3021.69	3096.2	3187.66	3284.99	3164.67	2868.96	3142.41	3118.73	3102.13	3043.38	3270.11	5346.44	4949.48	4744.11	5469.24		6186.47	5587.86	5053.37	5348.16	4244.41	3866.59	4630.03	6550.25	4744.53	4586.93	4324.25	4681.16	4525.28	4083.79	3848.96	4078.05	3936.67	3754.07	4067.45	6458.01	6066.25	6429.28	6011.48	6146.37	6723.96	6459.81	6790.52	7057.75	6547.44	7208.7
Media change	11.0006	155	4042.16	3072.04	3156.96	3207.34	3321.29	3243.39	2880.54	3198.24	3189.4	3136.19	3133.43	3362.68	5407.9	5084.81	4765.84	5480.9		6232.49	5676.34	5147.77	5498.35	4377.46	3893.96	4857.38	6687.49	4749.62	4628.72	4295.33	4742.69	4550.56	4060.26	3886.4	3971.46	3811.69	3802.99	4212.62	6585.96	6051.34	6352.97	6018.08	6179.64	6789.52	6467.85	6791.04	7103.55	6557.93	7099.19
Media change	12.0006	156	4135.71	3143.67	3224.72	3264.67	3322.79	3321.92	2921.11	3278.24	3267.77	3150.24	3225.25	3500.06	5467.04	5257.51	4836.8	5460.2		6314.8	5824.48	5233.34	5627.66	4476.06	3942.3	4984.47	6801.99	4783.75	4699.4	4405.92	4833.76	4618.52	4158.37	3902.4	3956.26	3791.81	3899.75	4378.99	6715.23	6056.23	6379.05	5957.23	6177.57	6724.46	6566.9	6763.13	7058.17	6566.41	7174.99
Media change	13.0006	157	4193.31	3244.55	3284.9	3365.96	3463.84	3431.66	3034.64	3391.24	3282.77	3188.58	3314.86	3612.11	5512.45	5327.83	4957.36	5568.51		6364.33	5889.73	5338.93	5715.61	4552.58	4009.91	5049.65	6911.62	4957.49	4775.29	4625.73	5020.37	4746.18	4287.62	4031.82	4112.52	3928.73	4017.83	4550.18	6827.63	6163.64	6428.55	5941.64	6182.76	6807.08	6643.53	6715.24	7009.36	6530.84	7121.08
Media change	14.0006	158	4275.21	3381.44	3374.71	3475.01	3542.96	3556.04	3123.58	3507.98	3366.76	3254.33	3405.8	3692.21	5602.33	5388.09	5074.78	5654.01		6324.42	5886.54	5391.97	5806.63	4670.87	4077.32	5143.68	6966.01	5105.7	4969.25	4824.4	5223.13	4923.4	4445.46	4150.35	4214.07	4102.06	4238.76	4779.24	6952.37	6153.09	6488.18	6007.56	6223.07	6799.12	6644.2	6699.71	7106	6550.92	7184.31
Media change	15.0006	159	4348.78	3465.54	3483.94	3629.65	3624.39	3613.06	3183.6	3606.39	3423.61	3335.11	3466.35	3726.05	5697.18	5469.28	5190.23	5719.9		6422.24	5927.63	5436.27	5857.52	4722.43	4151.38	5251.43	7028.51	5391.29	5151.6	5079.55	5486.08	5015.38	4627.36	4349.04	4370.86	4260.41	4436.8	4983.93	6981.94	6227.51	6584.66	6060.22	6292.46	6828.85	6642.27	6729.41	7151.09	6621.23	7212.65
Media change	16.0006	160	4397.61	3579.4	3602.78	3729.59	3736.26	3710.63	3258.94	3717.1	3525.91	3351.84	3548.46	3818.15	5760.45	5533.82	5239.14	5755.8		6437.54	5962.9	5458.41	5904.01	4784.33	4223.08	5331.97	7022.19	5563.51	5395.98	5395.4	5858.04	5227.44	4781.91	4443.42	4508.17	4424.1	4643.34	5175.02	7069.13	6312.37	6678.7	6121.29	6290.81	6899.41	6706.56	6723.34	7202.99	6609.92	7182.54
Media change	17.0006	161	4472.06	3684.13	3687.02	3850.57	3864.99	3790.55	3330.29	3822.31	3585	3417.76	3633.27	3911.47	5825.6	5627.58	5351.53	5805.54		6399.13	6021.15	5535.58	5878.05	4859.24	4269.01	5418.5	7104.88	5835.06	5633.49	5681.26	6180.55	5423.12	4930.77	4658.37	4643.65	4643.63	4798.5	5378.3	7195.06	6275.03	6675.45	6133.74	6263.95	6876.86	6687.57	6742.6	7173.27	6673.18	7306.31
Media change	18.0006	162	4557.1	3786.5	3825.85	3939.27	3960.27	3845.71	3429.17	3907.54	3668.15	3462.61	3745.69	3967.13	5923.67	5648.32	5442.35	5869.77		6361.13	6006.53	5589.09	5991.59	4910.48	4298.69	5482.64	7104.6	5997.56	5878.31	5817.26	6519.2	5564.89	5108.99	4860.94	4785.39	4897.08	4969.44	5609.19	7217.66	6345.56	6742.91	6172.93	6345.13	6921.75	6764.59	6846.79	7232.65	6694.96	7253.47
Media change	19.0006	163	4617.37	3859.65	3911	4025.99	4026.55	3935.69	3481.68	4035.12	3731.64	3524.47	3878.9	4020.64	5951.7	5688.04	5512.58	5962.06		6428.68	6104.56	5652.62	6019.47	4955.73	4380.63	5458.02	7128.57	6137.16	6072.86	5971.72	6733.47	5777.86	5265.67	5156.38	4906.39	5146.17	5176.91	5811.23	7259.13	6418.61	6780.1	6220.43	6341.89	6929.23	6820.18	7018.53	7203.17	6815.21	7312.26
Media change	20.0006	164	4678.16	3928.42	3973.03	4077.59	4116.13	3998.31	3580.79	4111.34	3808.3	3594.19	3957.39	4105.19	5931.79	5741.01	5560.21	6081.91		6496.05	6105.04	5668.37	6044.21	5016.45	4444.1	5493.73	7139.11	6238.49	6304.57	6146.7	6896.09	6044.67	5496.59	5320.19	5020.71	5296.03	5359.43	5922.19	7279.57	6485.9	6854.84	6250.55	6477.01	6975.33	6811.96	7012.89	7291.19	6857.66	7296.68
Media change	21.0006	165	4764.33	4024.85	4091.26	4146.74	4223.42	4092.35	3670.12	4178.98	3893.76	3660.96	4023.12	4185.18	6049.61	5787.91	5623.97	6118.26		6484.43	6099.87	5700.93	6016.87	5057.06	4493.75	5513.94	7193.89	6408.4	6373.2	6268.38	7020.04	6152.63	5654.7	5459.08	5175.85	5447.75	5523.93	6047.83	7282.02	6552.08	6961.11	6278.9	6512.36	7057.87	6907.58	6992.68	7420.74	6950.09	7266.48
Media change	22.0006	166	4833.21	4092.91	4170.73	4260.74	4259.92	4166.36	3707.56	4270.45	3957.66	3723.46	4099.12	4207.86	6133.07	5775.55	5632.84	6118.92		6519.65	6066.11	5715.85	6046.92	5050.53	4531.4	5552.32	7157.97	6479.5	6500.64	6430.64	7167.09	6281.34	5839.44	5639.2	5342.14	5640.54	5657.88	6139.75	7328.5	6581.18	7041.33	6334.64	6578.73	7042.55	6957.38	7006.27	7506.21	6991.82	7153.99
Media change	23.0006	167	4893.84	4132.9	4235.01	4355.43	4340.06	4180.72	3753.24	4329.12	4017.78	3792.61	4167.56	4254.03	6189.54	5801.88	5674.9	6186.69		6559.83	6068.4	5767.26	6080.95	5105.3	4573.41	5567.55	7183.82	6555.48	6521.5	6527.59	7201.99	6327.17	5974.57	5740.98	5488.02	5693.58	5781.54	6313.86	7305.27	6622.65	7093.06	6374.11	6673.19	7086.53	6920.38	6975.26	7621.66	7048.52	7265.38
Media change	24.0006	168	4926.31	4166.33	4294.11	4421.26	4395.02	4188.21	3791.23	4378.23	4069.31	3833.56	4183.54	4287.65	6248.51	5775.98	5697.98	6231.93		6535.1	6089.41	5769.43	6004.56	5128.36	4595.12	5552.35	7099.43	6579.73	6661.79	6569.15	7175.94	6484.57	6141.28	5859.62	5555.62	5847.1	5904.29	6372.38	7264.08	6639.8	7054.63	6420.66	6644.14	7019.21	6995.74	7040.06	7628	7033.17	7293.81
Media change	25.0006	169	5060.2	4329.97	4413.35	4553.3	4548.33	4318.75	3962.91	4530.71	4208.23	3978.45	4360.4	4344.91	6291.15	5801.83	5859.76	6394.81		6625.74	6161.44	5877.14	6074.65	5200.61	4642.34	5517.6	7151.42	6595.86	6730.39	6583.24	7285.69	6595.22	6331.15	5922.77	5652.94	5999.06	6059.95	6456.57	7372.83	6909.53	7236.69	6594.21	6731.99	7161.01	7068.94	7151.03	7737.25	7320.57	7603.86
	Time		VC				LPS 22				LPS 7.3				LPS 2.4				LPS 0.8				LPS .27				LPS 0.091				LPS 0.03				LPS 0.01				LPS 0.0003				LPS 0.001
LPS in	0.00069278	169.501	5268.39	7443.96	7887.85	7932.65	4444.59	6941.89	7183.15	7413.95	4403.87	6657.14	7124.5	7712.47	4362.54	7041.17	6887.87	6944.4	4356.31	7144.43	7807.94	7539.01	4118.39	6687.74	6781.67	7541.71	3761.69	6815.36	6414.79	7482.51	4317.31	6186.51	6007.89	7442.23	4042.94		5729.98	7969.38	3813.36		6139.62	7438.79	4127.74		6158	7683.98
LPS in	0.500621	170.001	4921.23	6888.13	7220.65	7320.71	4191.27	6305.65	6702.62	6783.42	4230.46	6147.97	6740.46	7226.06	4320.11	6575.06	6622.38	6523.87	4266.49	6783.42	7210.84	6721.65	3990.06	6271.82	6509.1	7179.14	3685.01	6410.49	6297.61	7188.67	4198.58	5797.06	5926	7156.57	3931.45		5676.39	7856.46	3753.49		6022.68	7366.56	3971.57		6113.13	7744.92
LPS in	1.00062	170.501	4760.18	6778.69	7053.12	7199.56	3550.93	5424.05	5577.61	5863.56	3539.95	5343.99	5593.59	6179.62	3604.51	5858.4	5597.07	5551.32	3589.53	6103	6094.46	5619.56	3378.66	5458.48	5471.4	6084.14	3185.92	5613.22	5394.39	6101.34	3657.21	4922.14	5284.47	6212.44	3515.24		5065.32	7118.01	3445.94		5579.41	6733.2	3667.99		5767.08	7298.3
LPS in	1.50063	171.001	4708.26	6678.79	6988.06	7011.07	3191.9	4800.92	4990.27	5421.74	3172.43	4579.95	4882.6	5442.23	3210.1	5001.98	4759.87	4926.01	3175.71	5532.65	5203.02	5093.84	2984.16	4867.73	4825.97	5490.22	2840.19	5072.9	4747.17	5569.33	3389.8	4405.12	4666.48	5686.68	3277.02		4510.17	6588.94	3300.08		5091.98	6304.98	3475.92		5380.84	6937.58
LPS in	2.00063	171.501	4808.26	6733.92	7020.04	7078.51	3071.54	4390.29	4724.5	5125.95	3084.35	4243.05	4666.24	5140.84	3116.57	4645.97	4473.41	4681.55	3086.83	5033.62	4931.78	4921.72	2934.83	4467.27	4467.34	5183.05	2773	4643.62	4437.22	5315.77	3269.41	4075.84	4341.05	5320.05	3143.27		4234.31	6267.98	3168.05		4680.09	5975.84	3430.59		4913.53	6578.31
LPS in	2.50063	172.001	4884.24	6738.24	6986.16	7095.54	3113.09	4404.28	4616.79	4988.83	3137.61	4258.74	4696.42	5067.68	3220.39	4652.02	4481.4	4604.29	3166.91	5022.47	4967.6	4863.66	3001.87	4460.06	4411.28	5079.29	2871.06	4632.51	4372.72	5216.28	3289.48	4035.48	4299.43	5238.32	3128.36		4184.64	5992.92	3102.63		4485.7	5724.57	3423.44		4726.65	6266.03
LPS in	3.00063	172.501	4868.38	6666.46	6928.79	7002.58	3194.51	4490.2	4594.98	4901.48	3217.13	4339.38	4650.17	4967.05	3255.71	4696.68	4474.15	4516.81	3222.98	5008.83	4924.68	4827.36	3069.06	4510.11	4425.76	5009.95	2927.31	4689.89	4348.9	5075.87	3317.32	4082.89	4252.12	5161.83	3146.6		4117.37	5735.18	3085.33		4450.84	5493.55	3424.65		4589.59	6023.35
LPS in	3.50063	173.001	4815	6604.25	6883.41	6880.24	3191.12	4446.31	4543.32	4766.5	3225	4364.58	4609.63	4905.04	3247.75	4621.8	4441.71	4478.13	3216.08	4929.76	4855.79	4725.74	3066.61	4434.47	4412.69	4911.58	2910.14	4604.32	4324.51	4941.55	3304.82	4017.65	4212.75	5059.2	3126.7		4067.6	5540.23	3072.1		4410.48	5299.62	3385.72		4495.27	5890.38
LPS in	4.00063	173.501	4770	6603.14	6847.51	6850.81	3168.68	4396.46	4544.25	4701.32	3195.18	4341.5	4605.51	4854.07	3208.17	4607.43	4417.85	4443.02	3179.57	4872.82	4814.08	4657.18	3049.02	4369.69	4389.42	4800.85	2889.46	4536.64	4388.85	4843.42	3287.66	3934.25	4228.07	5036.75	3099.09		4078.21	5449.33	3065.34		4396	5211.29	3374.5		4537.66	5729.12
LPS in	4.50063	174.001	4735.92	6511.48	6763.9	6816.09	3146.96	4420.27	4606.43	4682.92	3153.89	4309.23	4568.53	4798.78	3167.29	4581.8	4412.13	4415.85	3153.29	4862.92	4823.3	4625.25	2996.61	4344.44	4411.44	4739.94	2862.2	4547.15	4424.53	4777.41	3272.01	3866.55	4290.01	4991.1	3062.9		4134.3	5395.93	3051.18		4398.89	5212.8	3383.18		4608.01	5736.66
LPS in	5.00063	174.501	4692.44	6470.73	6746.57	6802.85	3130.39	4453.77	4613.71	4645.27	3081.6	4287.16	4570.87	4720.28	3121.84	4567.33	4400.26	4402.71	3100.49	4832.8	4827.35	4585.64	2980.8	4341.29	4385.45	4635.61	2831.77	4542.95	4418.74	4741.14	3224.49	3886.62	4289.8	4942.69	3038.94		4212.1	5326.31	3031.62		4445.4	5166.43	3402.78		4671.85	5734.02
LPS in	5.50063	175.001	4693.49	6456.78	6741.57	6776.08	3136.9	4446.36	4614.04	4598.74	3062.37	4266.32	4506.26	4639.89	3132.38	4568.11	4343.05	4368.3	3094.63	4857.01	4844.53	4539.51	2956.47	4376.98	4394.32	4586.69	2829.44	4573.24	4427.43	4709.87	3230.72	3929.23	4342.67	4905.87	3039.99		4200.31	5347.43	3044.75		4479.5	5211.98	3377.83		4718.59	5699.29
LPS in	6.00063	175.501	4720.92	6483.77	6726.75	6756.37	3126.82	4493.26	4576.18	4548.4	3072.38	4264.29	4494.26	4640.45	3133.84	4642.91	4353.21	4337.72	3076.46	4901.56	4868.44	4497.33	2970.95	4404.63	4372.81	4547.58	2818.75	4611.82	4426.53	4649.76	3246.9	3980.09	4358.07	4865.63	3066.3		4245.04	5377.98	3078.04		4500.34	5180.16	3432.92		4762.44	5673.87
LPS in	6.50063	176.001	4730.68	6475.28	6698.98	6753.23	3105.35	4529.25	4579.77	4537.07	3094.06	4222	4483.66	4629.04	3142.39	4666.44	4361.93	4316.61	3081.22	4958.63	4888.35	4474.35	2984.76	4442.67	4430.27	4533.42	2835.09	4673.92	4449.37	4670.49	3276.1	3984.37	4368.23	4912.53	3082.89		4329.21	5401.8	3109.84		4537.67	5163.86	3492.79		4791.12	5726.64
LPS in	7.00063	176.501	4747.75	6383.38	6668.38	6723.04	3117.7	4535.49	4627.45	4507.14	3121.87	4248.5	4500.67	4613.54	3163.49	4732.68	4378.2	4300.31	3085.17	5002.72	4932.03	4458.52	3003.21	4521.24	4486.56	4562.69	2828.35	4752.8	4482.43	4716.01	3317.13	4052.7	4431.07	4978.12	3129.5		4405.01	5480.07	3142.46		4640.89	5247.33	3530.44		4880.05	5777.22
LPS in	7.50063	177.001	4758.08	6413.78	6638.71	6717.92	3144.02	4597.05	4690.14	4519.09	3170.18	4280.65	4519.62	4625.65	3180.17	4791.1	4393.27	4309.11	3125.78	5074.68	4969.14	4502.87	3032.48	4612.26	4513.38	4584.5	2865.54	4836.49	4539.38	4791.06	3359.68	4076.59	4490.38	5033.32	3203.92		4442.36	5546.36	3176.76		4774.99	5295.2	3562.39		4973.65	5850.45
LPS in	8.00063	177.501	4776.55	6384.96	6664.68	6691.78	3158.49	4652.62	4680.15	4477.84	3198.4	4334.8	4565.69	4626.4	3225.65	4831.48	4421.81	4312.48	3164.89	5167.77	5034.28	4564.16	3059.65	4684.21	4584.05	4627.74	2919.89	4922.32	4648.71	4876.07	3420.62	4150.6	4574.1	5107.13	3262.59		4530.67	5631.8	3207.52		4838.89	5399.17	3620.52		5064.39	5931.02
LPS in	8.50063	178.001	4781.08	6347.35	6639.44	6683.37	3189.09	4728.62	4693.6	4493.04	3238.29	4413.25	4606.91	4652.32	3246.91	4955.64	4481.02	4349.14	3188.19	5232.83	5078.45	4538.64	3105.56	4753.21	4654.7	4710.47	2953.55	5005.14	4738.88	4951.15	3490.67	4214.71	4671.77	5191.93	3313.72		4606.8	5717.59	3249.63		4906.35	5493.99	3668.36		5162.85	6036.16
LPS in	9.00062	178.501	4801.01	6289.37	6629.43	6675.98	3237.53	4774.13	4702.65	4503.54	3267.39	4482.58	4647.07	4710.58	3288.37	5023.89	4516.21	4381.05	3218.02	5363.06	5165.59	4598.05	3151.55	4823.58	4740.42	4758.54	3009.14	5097.91	4818.99	4995.3	3556.02	4280.64	4799.1	5290.26	3358.19		4704.78	5810.68	3318.58		5023.17	5564.15	3710.33		5261.63	6172.05
LPS in	9.50062	179.001	4799.01	6206.77	6612.58	6658.22	3234.74	4859.74	4777.92	4514.08	3283.44	4518.23	4732.89	4709.75	3305.1	5101.51	4592.01	4445.03	3252.04	5440.91	5199.75	4624.71	3163.04	4882.83	4804.51	4759.52	3054.61	5197.54	4864.38	5005.71	3600.39	4372.49	4888.3	5316.95	3414.48		4833.15	5918.43	3365.3		5136.71	5656.02	3770.33		5370.59	6259.58
LPS in	10.0006	179.501	4811.07	6219.95	6575.36	6636.35	3223.16	4935.22	4788.23	4548.89	3304.52	4551.19	4756.67	4673.94	3313.34	5111.35	4622.34	4484.14	3286.52	5525.2	5224.46	4641.02	3203.44	4922.34	4872.44	4788.65	3099.68	5286.9	4956.7	5093.25	3642.95	4425.82	4970.95	5407.58	3446.28		4900.42	6046.24	3418.19		5160.74	5774.96	3809.44		5439.84	6338.53
LPS in	10.5006	180.001	4820.68	6250.51	6607.75	6610.91	3254.28	4969.92	4807.58	4584.17	3298.15	4579.93	4747.41	4717.51	3332.2	5147.69	4677.39	4516.29	3323.54	5552.4	5232.98	4652.81	3238.86	4932.88	4875.87	4813.26	3139.52	5298.8	4986.43	5122.33	3661.9	4442.31	5033.61	5494.52	3493.47		4956.27	6091.65	3443.31		5211.78	5901.89	3836.17		5504.46	6488.1
LPS in	11.0006	180.501	4819.02	6192.47	6595.46	6608.74	3261.53	5006.47	4821.1	4549.52	3327.79	4623.2	4769.35	4699.48	3302.32	5208.94	4709.71	4500.46	3334.41	5585.01	5270.71	4689.68	3259.56	4939.37	4933.29	4832.89	3171.11	5269.35	5015.46	5149.95	3684.27	4502.24	5087.79	5569.83	3503.32		5006.29	6119.23	3462.26		5283.08	5974.2	3879.73		5567.33	6606.01
LPS in	11.5006	181.001	4805.84	6184.52	6580.45	6592.77	3292.56	5023.51	4818.72	4522.45	3316.18	4660.6	4766.44	4721.49	3342.69	5217.57	4714.13	4518.26	3361.56	5567.07	5301.43	4714.39	3272.06	4963.42	4985.69	4869.19	3164.36	5285.13	5056.56	5177.79	3695.32	4514.17	5101.14	5595.76	3522.82		5033.06	6146.77	3500.93		5331.33	6054.66	3904.45		5600.14	6673.18
LPS in	12.0006	181.501	4808.71	6115.31	6565.87	6569.43	3308.67	5021.15	4877.33	4489.93	3334.21	4663.49	4751.14	4716.11	3388	5217.93	4763.9	4542.92	3372.49	5573.41	5309.59	4726.54	3286.77	4985.73	5001.91	4859.7	3188.61	5264.22	5063.77	5185.67	3698.7	4460.75	5137.41	5622.66	3545.15		5069.48	6190.55	3501.47		5344.74	6096.82	3930.42		5641.28	6706.59
LPS in	12.5006	182.001	4817.39	6124.01	6578.05	6529.63	3326.19	5046.17	4907.09	4454.94	3324.48	4707.81	4767.74	4688.59	3372	5236.15	4778.71	4555.6	3369.77	5586.5	5295.88	4751.51	3316.67	4942.65	5041.52	4897.88	3194.44	5271.66	5049.28	5195.17	3712.38	4429.02	5157.86	5628.07	3564.16		5077.07	6206.7	3539.33		5345.93	6165.03	3948.25		5670.54	6712.79
LPS in	13.0006	182.501	4833.95	6150.39	6562.56	6544.07	3323.34	5032.69	4856.92	4469.5	3337.02	4717.66	4809.17	4689.53	3368.61	5243.57	4796.52	4529.61	3372.58	5602.56	5330.32	4774.7	3334.65	4910.8	5018.75	4870.33	3206.89	5272.7	5058.96	5196.43	3732.54	4467.25	5164.74	5619.94	3588.44		5092.88	6238.83	3550.43		5405.82	6186.63	3974.72		5689.4	6728.35
LPS in	13.5006	183.001	4824.76	6129.26	6594.3	6538	3308.8	5066.96	4827.32	4432.27	3342.33	4747.43	4824.52	4683.3	3396.03	5260.28	4811.87	4536.13	3398.75	5595.32	5298.96	4789.04	3308.16	4914.79	5010.65	4854.11	3219.63	5332.9	5074.15	5201.13	3749.3	4519.52	5187.68	5624.59	3611.19		5093.26	6233.34	3561.18		5431.32	6171.16	4001.28		5721.96	6790.95
LPS in	14.0006	183.501	4825.35	6070.04	6576.76	6523.6	3312.16	5054.78	4835.46	4395.07	3366.69	4770.55	4832.53	4680.43	3411.27	5257.97	4818.24	4587.96	3421.98	5603.55	5341.25	4780.58	3311.46	4918.76	5038.12	4854.34	3244.48	5267.78	5106.5	5195.93	3736.14	4380.29	5209.77	5598.84	3613.02		5143.42	6215.74	3560.38		5481.47	6187.97	4000.97		5731.67	6775.05
LPS in	14.5006	184.001	4815.1	6091.4	6547.23	6494.75	3319.53	5026.86	4849.11	4423.35	3356.59	4739.44	4817.87	4688.77	3417.04	5269.13	4828.05	4580.95	3427.17	5625.28	5350.49	4771.67	3323.07	4913.78	5027.02	4823.47	3230.16	5273.9	5094.25	5200.75	3766.39	4409.34	5248.02	5616	3634.34		5155.13	6241.53	3581.57		5503.86	6140.66	4041.75		5773.47	6818.9
LPS in	15.0006	184.501	4812.86	6073.38	6563.92	6489.94	3317.91	5036.35	4849.92	4440.75	3361.17	4756.72	4817.42	4676.21	3429.95	5240.75	4812.61	4584.09	3440.69	5636.83	5315.2	4796.29	3343.92	4846.22	5013.55	4774.84	3246.26	5293.41	5097.41	5146.26	3770.69	4364.01	5240.38	5634.47	3639.15		5191.34	6287.15	3608.45		5527.31	6147.82	4043.76		5788.62	6825.35
LPS in	15.5006	185.001	4795.37	6101.99	6567.79	6439.94	3307.44	5055.01	4836.6	4424.63	3384.78	4745.61	4844.12	4656.1	3444.68	5278.33	4819.84	4599.15	3451.59	5668.26	5350.64	4763.55	3345.84	4894.46	5003.39	4744.09	3249.37	5292.16	5110.27	5116.54	3782.03	4224.7	5228.01	5640.22	3637.61		5201.41	6308.8	3614.36		5570.93	6188.38	4051.86		5814.74	6888.07
LPS in	16.0006	185.501	4788.25	6080.11	6541.61	6445.58	3315.8	5053.92	4826.27	4405.81	3376.29	4779.71	4834.87	4621.49	3455.48	5244.46	4823.04	4598.87	3467.64	5666.51	5402.05	4776.7	3350.42	4942.56	4993.49	4741.91	3255.84	5271.4	5116.23	5078.81	3791.57	3738.45	5261.04	5631.98	3660.45		5237.37	6314.87	3630.45		5589.43	6229.26	4053.8		5860.39	6885.15
LPS in	16.5006	186.001	4793.83	6040.81	6525.57	6424.74	3315.35	5072.03	4827.57	4419.44	3366.5	4808.07	4847.21	4603.23	3447.37	5238.5	4820.34	4593.26	3473.71	5668.04	5399.75	4783.05	3347.03	4884.13	5035.22	4739.48	3253.26	5317.11	5137.88	5061.79	3807.11	3615.11	5267.6	5595.54	3685.73		5239.47	6313.74	3656.6		5607.73	6213.76	4043.14		5849.83	6864.32
LPS in	17.0006	186.501	4804.94	6058.41	6512.68	6389.4	3304.43	5078.84	4795	4421.96	3371.31	4812.63	4878.94	4609.86	3456.07	5263.24	4820.59	4602.34	3475.93	5679.89	5395.15	4763.33	3352.86	4927.04	5034.06	4722.5	3267.15	5330.93	5150.77	5030.68	3817.13	3628.09	5285.83	5562.24	3698.42		5276.58	6368.88	3662.42		5647.8	6245.96	4066.03		5884.1	6918.83
LPS in	17.5006	187.001	4813.76	6043.22	6461.57	6389.28	3312.51	5049.1	4796.04	4405.59	3354.32	4801.92	4863.2	4609.67	3468.6	5292.31	4842.35	4609.72	3492.16	5653.9	5386.6	4740.43	3377.8	4914.71	5051.7	4717.99	3264	5341.64	5134.64	5024.68	3829.23	3777.73	5301.87	5517.97	3714.58		5296.88	6374.33	3666.7		5654.54	6269.96	4092.68		5921.27	6907.48
LPS in	18.0006	187.501	4803.9	6040.63	6504.84	6385.37	3302.46	5062.18	4814.75	4425.86	3386.02	4835.6	4873.63	4617.4	3485.72	5291.69	4848.74	4623.22	3494.81	5644.59	5388.58	4747.28	3386.18	4928.75	5024.82	4675.36	3274.41	5308	5167.41	5038.51	3838.57	3846.98	5275.83	5544.37	3722.53		5300.72	6392.22	3689.92		5678.6	6282.66	4106.81		5929.85	6918.4
LPS in	18.5006	188.001	4791.41	5995.05	6530.18	6365.22	3316.59	5077.03	4796.59	4404.87	3386.2	4829.69	4849.06	4592.53	3489.78	5260.64	4879.59	4630.28	3503.67	5615.21	5411.61	4754.8	3395.2	4932.94	5053.56	4678.36	3295.18	5265.63	5176.38	5002.23	3850.65	3972.74	5316.78	5601.44	3730.58		5331.69	6421.1	3681.7		5684.01	6277.43	4105.33		5908.3	6934.91
LPS in	19.0006	188.501	4782.8	5924.52	6497.38	6348.37	3327.07	5078.75	4782.81	4412.88	3413.28	4797.06	4866.41	4579.1	3503.44	5289.64	4867.14	4602.66	3518.73	5644.96	5433.97	4774.21	3392.59	4877.3	5044.69	4670.83	3303.67	5258.07	5195.12	5001.88	3873.42	4018.34	5319.74	5575.69	3712.91		5328.51	6432.16	3706.57		5701.65	6292.8	4100.27		5911.66	6947.07
LPS in	19.5006	189.001	4755.59	5917.22	6474.84	6295.21	3326.36	5075.35	4762.99	4389.25	3417.05	4804.69	4874.8	4545.28	3539.13	5279.95	4904.76	4604.84	3518.46	5580.99	5399.06	4777.07	3391.37	4874.59	5081.97	4649.56	3290.24	5254.33	5199.17	4971.51	3862.5	4011.62	5324.94	5588.23	3725.68		5345.12	6427.13	3699.66		5690.55	6323.4	4108.87		5929.05	6977.26
LPS in	20.0006	189.501	4759.86	5919.51	6454.8	6283.63	3331.18	5075.14	4783.78	4376.33	3418.11	4812.32	4882.35	4575.58	3543.48	5246.66	4871.23	4605.45	3520.77	5586.14	5417.11	4766.54	3376.5	4858.62	5059.97	4658.69	3291.36	5121.36	5211.6	4980.08	3855.09	4010.6	5380.81	5636.79	3742.85		5345.62	6463.9	3715.63		5698.91	6365.53	4103.26		5922.17	7013.13
LPS in	20.5006	190.001	4748.98	5910.57	6417.38	6260.89	3328.72	5042.2	4775.99	4397.82	3401.02	4806.37	4858.54	4575.52	3546.91	5245.27	4903.88	4593.72	3526.17	5620.49	5413.03	4803.65	3406.75	4873.35	5076.44	4614.29	3311.48	5016.41	5227.5	5000.9	3867.32	3992.75	5392.9	5607.6	3760.42		5356.03	6448.74	3705.13		5695.96	6369.14	4128.63		5974.08	7023.01
LPS in	21.0006	190.501	4708.57	5852.64	6367.79	6209.12	3321.1	5006.57	4774.43	4386.21	3396.82	4839.18	4833.75	4588.07	3552.74	5264.67	4901.02	4586.76	3533.6	5587.9	5402.56	4808.68	3398.69	4856.18	5067.7	4605.68	3312.27	4836.4	5195.62	5044.55	3879.64	3961.04	5397.4	5610.02	3750.92		5369.83	6418.73	3699.58		5700.85	6360.82	4111.73		5958.19	7014.42
LPS in	21.5006	191.001	4699.62	5834.75	6397.55	6181.61	3305.41	5015.19	4764.91	4370.03	3394.28	4830.8	4861.05	4573.82	3554.43	5256.34	4915.67	4586.1	3540.66	5498.14	5383.62	4817.88	3392.84	4845.71	5079.36	4588.92	3318.86	4770.58	5200.07	5023.81	3864.77	3873.96	5380.65	5606.4	3754.55		5351.23	6414.84	3675.42		5679.9	6343.19	4107.15		5972.49	7005.94
LPS in	22.0006	191.501	4663.98	5851.8	6365.81	6138.93	3284.28	5077.86	4768.77	4401.41	3411.63	4878.57	4841.2	4575.69	3545.54	5311.11	4906.02	4603.33	3514.45	5568.63	5361.94	4843.22	3401.33	4874.55	5100.56	4579.8	3303.58	4920.72	5255.28	5025.49	3874.57	3847.23	5407.65	5630.78	3753.27		5365.13	6462.58	3671.95		5672.18	6346.55	4123.5		5978.35	7018.36
LPS in	22.5006	192.001	4692.58	5847.77	6362.43	6159.1	3365.55	5074.25	4834.66	4447.43	3451.44	4834.29	4922.66	4611.99	3590.58	5319.1	4978.2	4656.92	3551.19	5588.38	5402.14	4873.79	3420.63	4905.11	5159.93	4644.18	3319.29	4957.79	5304.17	5070.89	3910.98	3965.86	5440.3	5655.63	3754.67		5412.46	6519.64	3710.3		5731.3	6422.16	4142.49		6031.81	7069.36
LPS in	23.0006	192.501	4680.77	5805.41	6373.39	6157.29	3356.82	5092.19	4879.96	4477.57	3465.6	4815.21	4942.82	4656.02	3573.73	5289.34	4990.34	4707.44	3563.53	5565.49	5428.8	4907.65	3419.82	4789.04	5164.1	4701.21	3297.47	5051.81	5361.99	5071.88	3907.78	3977.27	5468.75	5668.79	3760.25		5415.82	6544.62	3720.82		5731.2	6502.92	4140.94		6011.12	7119.21
LPS in	23.5006	193.001	4674.12	5824.86	6337.02	6151.37	3356.92	5023.41	4914.53	4506.67	3486.4	4825.49	5002.73	4637.29	3621.32	5317.11	5028.98	4717.47	3607.34	5552.82	5469.93	4918.32	3439.58	4693.79	5181.05	4703.12	3324.5	5161.16	5401.97	5133.42	3933.02	4012.34	5500.93	5745.63	3785.46		5439.81	6612.13	3738.57		5787.17	6541.48	4133.87		6103.35	7135.03

## Sheet: 1B
	Time	VC				LPS 22				LPS 7.3				LPS 2.4				LPS 0.8				LPS .27				LPS 0.091				LPS 0.03				LPS 0.01				LPS 0.0003				LPS 0.001
LPS in	0.00069278	3.342	3.019	3.096	2.953	3.46658	3.12803	2.99445	2.87725	3.48088	3.07057	3.01308	2.9053	3.52556	3.04995	3.0577	2.9547	3.55304	3.13377	3.0086	3.00971	3.61983	3.11732	3.07657	3.0164	3.73592	3.09972	3.0851	2.96455	3.57953	3.33165	3.18745	2.95806	3.72984		3.21534	2.85052	3.76008		3.16174	2.89044	3.65457		3.20034	2.83937
LPS in	0.500621	3.495	3.183	3.23	3.091	3.62705	3.30651	3.10308	3.00428	3.61273	3.23652	3.1167	3.02509	3.62121	3.18773	3.15129	3.07512	3.64647	3.26781	3.08718	3.12218	3.70113	3.25679	3.15081	3.12913	3.82007	3.23384	3.14794	3.06868	3.6474	3.46433	3.25177	3.0628	3.78926		3.27186	2.94053	3.80313		3.20426	2.9718	3.69804		3.23576	2.90007
LPS in	1.00062	3.511	3.202	3.246	3.105	3.67813	3.3284	3.12437	3.02809	3.66045	3.26288	3.13217	3.04591	3.67549	3.20855	3.16483	3.10119	3.68926	3.28624	3.09281	3.14637	3.75193	3.27633	3.17222	3.1481	3.87663	3.25857	3.16894	3.08755	3.6869	3.50466	3.27092	3.0863	3.82088		3.30044	2.95747	3.84208		3.21489	2.98914	3.72075		3.2438	2.89971
LPS in	1.50063	3.516	3.207	3.249	3.108	3.73748	3.33162	3.14796	3.05256	3.72177	3.27791	3.16043	3.06327	3.73538	3.2181	3.18762	3.1257	3.76771	3.28034	3.10985	3.15869	3.84796	3.28365	3.19696	3.14864	3.96272	3.26286	3.19107	3.09352	3.72228	3.51894	3.28717	3.09425	3.85928		3.3253	2.96761	3.86435		3.23385	2.9975	3.7508		3.25586	2.91217
LPS in	2.00063	3.515	3.213	3.257	3.111	3.79372	3.33887	3.17301	3.08125	3.7744	3.29032	3.18978	3.08365	3.77309	3.22423	3.2221	3.15441	3.81589	3.27796	3.13497	3.17076	3.8903	3.30225	3.23136	3.16074	4.02203	3.28725	3.23268	3.11128	3.76684	3.5419	3.31969	3.11594	3.90658		3.34668	2.97834	3.89883		3.25891	3.00932	3.77673		3.27401	2.92649
LPS in	2.50063	3.518	3.224	3.269	3.118	3.80646	3.33107	3.19333	3.10513	3.78078	3.28838	3.20118	3.1056	3.76216	3.21616	3.2383	3.17204	3.81647	3.27002	3.13812	3.18958	3.89459	3.30859	3.24784	3.17528	4.01317	3.29063	3.25464	3.12494	3.78064	3.53615	3.32949	3.12002	3.91464		3.35414	2.98818	3.92683		3.30027	3.02895	3.7974		3.29524	2.94968
LPS in	3.00063	3.522	3.237	3.283	3.128	3.79538	3.31786	3.20178	3.11668	3.76646	3.28271	3.21394	3.12179	3.76198	3.21102	3.24699	3.19431	3.82676	3.2712	3.15018	3.19223	3.88362	3.31721	3.25674	3.18439	4.01496	3.29392	3.26855	3.14683	3.78705	3.53233	3.33457	3.12771	3.92299		3.36497	3.00502	3.94004		3.30437	3.04616	3.80271		3.31555	2.98364
LPS in	3.50063	3.53	3.246	3.291	3.139	3.80239	3.32697	3.21379	3.14464	3.77778	3.28028	3.21663	3.13098	3.77569	3.22067	3.26039	3.19915	3.83387	3.26902	3.15793	3.20454	3.89231	3.32832	3.26504	3.19458	4.03655	3.3029	3.27753	3.1658	3.80306	3.53829	3.34681	3.14064	3.94107		3.37978	3.02238	3.95795		3.31907	3.06879	3.81864		3.33401	2.98312
LPS in	4.00063	3.539	3.26	3.3	3.143	3.81569	3.33329	3.22109	3.15671	3.7911	3.28338	3.21832	3.14341	3.79548	3.22321	3.27056	3.20702	3.84408	3.26666	3.16756	3.21708	3.90128	3.34213	3.26894	3.20416	4.04167	3.314	3.27658	3.17623	3.80974	3.54718	3.34508	3.14672	3.95932		3.38489	3.03466	3.96894		3.32969	3.08295	3.8312		3.33259	2.98963
LPS in	4.50063	3.545	3.272	3.314	3.154	3.82321	3.32912	3.22144	3.16379	3.80924	3.29541	3.23148	3.15313	3.81586	3.2247	3.27746	3.21743	3.85493	3.25937	3.17228	3.22513	3.9244	3.35126	3.27094	3.21983	4.06956	3.31011	3.27919	3.18259	3.82376	3.55314	3.34394	3.15696	3.97925		3.3799	3.0459	3.98131		3.33891	3.09233	3.83558		3.33063	2.988
LPS in	5.00063	3.558	3.283	3.323	3.167	3.83921	3.32544	3.2308	3.17151	3.83848	3.30064	3.23616	3.17431	3.83535	3.22928	3.28629	3.22637	3.88701	3.26037	3.17705	3.23052	3.9344	3.35502	3.28459	3.23268	4.08542	3.31782	3.29032	3.18986	3.85173	3.54275	3.35643	3.1705	3.99799		3.37252	3.05938	3.99216		3.33909	3.10718	3.8381		3.33977	2.99145
LPS in	5.50063	3.569	3.288	3.337	3.18	3.84952	3.32517	3.23822	3.18046	3.85729	3.30901	3.25072	3.189	3.84067	3.23164	3.30632	3.23699	3.89892	3.25848	3.185	3.24361	3.95258	3.35509	3.29872	3.24158	4.08707	3.32119	3.29299	3.19864	3.85411	3.53678	3.34983	3.17508	4.00619		3.38776	3.06051	4.00426		3.34274	3.1031	3.85381		3.34378	3.00127
LPS in	6.00063	3.575	3.297	3.349	3.193	3.86721	3.32312	3.24894	3.1984	3.86351	3.30938	3.25508	3.18678	3.85407	3.22642	3.31039	3.24181	3.91354	3.26014	3.18763	3.25994	3.95906	3.35895	3.30738	3.24465	4.09904	3.32238	3.29491	3.20911	3.85073	3.52803	3.3577	3.19273	4.00721		3.38508	3.06128	4.00572		3.34722	3.10933	3.85364		3.35047	3.00843
LPS in	6.50063	3.583	3.308	3.358	3.198	3.88762	3.31821	3.25786	3.20769	3.8696	3.32288	3.26447	3.19394	3.86625	3.22527	3.31275	3.2539	3.91741	3.25412	3.19117	3.27621	3.9613	3.3684	3.30007	3.25632	4.10488	3.3224	3.29592	3.21189	3.855	3.53558	3.35958	3.19242	4.02312		3.37966	3.06534	4.01622		3.347	3.12373	3.85288		3.35617	3.00589
LPS in	7.00063	3.594	3.319	3.367	3.21	3.88982	3.32405	3.26216	3.22029	3.86805	3.32574	3.27498	3.2027	3.87588	3.22691	3.31441	3.26436	3.92803	3.25702	3.19503	3.27792	3.96981	3.36555	3.29382	3.26292	4.12344	3.32367	3.30346	3.21485	3.85109	3.52684	3.36375	3.19197	4.0163		3.37617	3.068	4.01523		3.34735	3.11929	3.85144		3.35616	3.01054
LPS in	7.50063	3.601	3.331	3.381	3.221	3.88353	3.31516	3.25965	3.22397	3.86126	3.32602	3.27776	3.20399	3.86992	3.2274	3.31953	3.26513	3.92703	3.25837	3.19253	3.27843	3.96964	3.36594	3.30354	3.26954	4.11522	3.31811	3.30434	3.21486	3.85772	3.52228	3.35974	3.19247	4.00961		3.3792	3.06759	4.01433		3.34401	3.12268	3.853		3.35564	3.0091
LPS in	8.00063	3.61	3.344	3.39	3.233	3.88943	3.31778	3.26204	3.23836	3.85682	3.32664	3.27415	3.21505	3.85978	3.22487	3.32152	3.27289	3.92216	3.25357	3.1921	3.26935	3.96463	3.36409	3.29716	3.26794	4.10786	3.31497	3.2962	3.21728	3.8518	3.51782	3.36667	3.19197	4.00358		3.37621	3.06538	4.01668		3.3447	3.12081	3.8532		3.35353	3.00811
LPS in	8.50063	3.617	3.355	3.4	3.242	3.89152	3.31458	3.26708	3.23153	3.86197	3.32441	3.27412	3.21182	3.85844	3.21997	3.31315	3.27549	3.91945	3.25318	3.19632	3.27939	3.95764	3.36431	3.2945	3.26267	4.1006	3.31076	3.29144	3.21383	3.84108	3.51187	3.35718	3.18919	3.99464		3.38171	3.07457	4.00963		3.34855	3.11925	3.85746		3.35317	3.00671
LPS in	9.00062	3.628	3.366	3.41	3.253	3.87821	3.31645	3.27627	3.23717	3.86375	3.32035	3.2727	3.2093	3.85502	3.22114	3.31738	3.27304	3.91594	3.24514	3.19417	3.27749	3.95378	3.36106	3.28956	3.25872	4.08957	3.30624	3.29454	3.21444	3.83025	3.50683	3.34777	3.1867	3.98792		3.37688	3.06943	4.00069		3.33977	3.12207	3.85754		3.35284	3.00865
LPS in	9.50062	3.635	3.377	3.417	3.264	3.88634	3.31823	3.26213	3.23985	3.86388	3.32985	3.26596	3.20893	3.85794	3.21704	3.31196	3.26496	3.91775	3.24227	3.19235	3.28066	3.95758	3.36446	3.28696	3.26323	4.08709	3.30549	3.29788	3.21769	3.83519	3.49313	3.34518	3.1922	3.98565		3.37128	3.06685	3.99635		3.33811	3.12268	3.84833		3.34915	3.01167
LPS in	10.0006	3.644	3.388	3.428	3.277	3.90126	3.31727	3.26267	3.24327	3.86711	3.3302	3.26522	3.22141	3.85758	3.22173	3.31584	3.26343	3.90698	3.24542	3.19653	3.27925	3.96391	3.3635	3.28362	3.2669	4.08004	3.29936	3.2904	3.21741	3.8301	3.48196	3.34292	3.19033	3.98809		3.36748	3.0647	3.98695		3.33956	3.12277	3.85097		3.35034	3.01521
LPS in	10.5006	3.653	3.399	3.435	3.286	3.89702	3.32027	3.26166	3.23971	3.8755	3.33106	3.26998	3.21534	3.86939	3.22277	3.30582	3.26988	3.90926	3.24534	3.20036	3.28263	3.96281	3.36007	3.29109	3.26302	4.07917	3.29613	3.29358	3.21787	3.83571	3.48061	3.34644	3.18466	3.98365		3.36923	3.06876	3.98944		3.34232	3.1222	3.84432		3.35618	3.01401
LPS in	11.0006	3.662	3.41	3.442	3.295	3.89464	3.32089	3.26747	3.24783	3.87618	3.33258	3.26741	3.22546	3.8898	3.226	3.30882	3.27258	3.90952	3.24504	3.20208	3.28812	3.96412	3.36036	3.28921	3.26589	4.07593	3.29625	3.2977	3.225	3.83608	3.46864	3.34662	3.19171	3.987		3.3716	3.07213	3.99552		3.3412	3.12849	3.85125		3.35238	3.01658
LPS in	11.5006	3.675	3.42	3.451	3.306	3.89512	3.3222	3.26236	3.25609	3.8852	3.33608	3.26925	3.22689	3.88206	3.23014	3.31439	3.27463	3.91206	3.25022	3.2009	3.28799	3.96717	3.36176	3.28681	3.26776	4.08551	3.29594	3.29807	3.22182	3.83334	3.46811	3.34688	3.19076	3.98791		3.37328	3.07335	3.99476		3.34476	3.12414	3.85649		3.35192	3.01824
LPS in	12.0006	3.684	3.431	3.457	3.316	3.89666	3.32409	3.2569	3.26531	3.88144	3.34241	3.27266	3.23175	3.87705	3.23371	3.31494	3.27716	3.91069	3.25052	3.20781	3.29745	3.96842	3.35976	3.29323	3.27435	4.08311	3.30002	3.30107	3.22337	3.83923	3.46558	3.34889	3.19573	3.99243		3.37574	3.0782	4.00135		3.35025	3.12697	3.8572		3.35773	3.02255
LPS in	12.5006	3.693	3.439	3.467	3.329	3.89785	3.32929	3.25305	3.27369	3.89178	3.34484	3.27225	3.23792	3.8817	3.23381	3.31914	3.2824	3.91826	3.25496	3.21707	3.29731	3.96465	3.36488	3.29278	3.27679	4.08415	3.29421	3.30847	3.22993	3.84595	3.46314	3.35127	3.20406	3.99512		3.37887	3.08197	4.00002		3.35628	3.13166	3.8594		3.36125	3.04835
LPS in	13.0006	3.702	3.448	3.474	3.336	3.90174	3.335	3.26714	3.27698	3.89384	3.34417	3.27355	3.23943	3.89177	3.23609	3.32227	3.28827	3.92336	3.25592	3.21609	3.3028	3.96621	3.36954	3.29922	3.29083	4.08421	3.29663	3.31001	3.23444	3.85067	3.45202	3.35472	3.21142	3.99382		3.38459	3.08615	4.00152		3.35418	3.13773	3.86282		3.36525	3.06447
LPS in	13.5006	3.711	3.458	3.477	3.348	3.90653	3.33008	3.27114	3.28621	3.90119	3.34452	3.27755	3.24638	3.88846	3.23738	3.32399	3.29865	3.91849	3.2575	3.21914	3.30849	3.97958	3.36729	3.30629	3.29903	4.0773	3.29105	3.30949	3.23523	3.85059	3.44076	3.35919	3.21654	3.99526		3.39141	3.09226	4.01388		3.35905	3.14568	3.86423		3.36935	3.04152
LPS in	14.0006	3.723	3.468	3.487	3.359	3.91845	3.33397	3.27105	3.29368	3.89517	3.34877	3.27969	3.25142	3.89091	3.23951	3.3264	3.29686	3.91819	3.26464	3.22077	3.3155	3.98842	3.36871	3.31052	3.29757	4.07634	3.29225	3.31544	3.24282	3.85847	3.45342	3.36322	3.22479	4.00385		3.39287	3.10138	4.01674		3.35931	3.14941	3.86663		3.37749	3.04998
LPS in	14.5006	3.73	3.475	3.497	3.371	3.91296	3.34148	3.27135	3.29587	3.89776	3.35493	3.28682	3.25721	3.88986	3.24426	3.32975	3.29658	3.92005	3.26374	3.2238	3.32113	3.98841	3.36976	3.31273	3.3071	4.08555	3.29092	3.32295	3.2455	3.85918	3.4488	3.36447	3.2302	3.99839		3.3972	3.10586	4.02136		3.36584	3.16095	3.874		3.38195	3.05161
LPS in	15.0006	3.741	3.478	3.507	3.381	3.92511	3.34922	3.27793	3.30027	3.90555	3.36517	3.29322	3.26458	3.89601	3.25203	3.33555	3.30747	3.91976	3.26543	3.22985	3.32451	3.98552	3.37757	3.31895	3.32113	4.08855	3.29302	3.32566	3.25795	3.86566	3.4382	3.37088	3.24145	4.00132		3.40044	3.11165	4.01742		3.36989	3.17055	3.88491		3.38749	3.06126
LPS in	15.5006	3.755	3.485	3.515	3.394	3.93519	3.35253	3.28474	3.30325	3.90532	3.3707	3.29435	3.27252	3.89606	3.25216	3.33703	3.30719	3.92432	3.26781	3.23251	3.33974	3.99383	3.37461	3.32635	3.33049	4.08832	3.29175	3.33008	3.26648	3.87729	3.45419	3.37309	3.24746	4.01061		3.41362	3.11596	4.02154		3.37358	3.17602	3.88276		3.39348	3.06867
LPS in	16.0006	3.766	3.492	3.522	3.4	3.93087	3.36143	3.29025	3.31883	3.90996	3.3736	3.2959	3.29531	3.90185	3.2621	3.3423	3.31668	3.92254	3.271	3.23205	3.34416	3.99647	3.37249	3.33392	3.33314	4.09467	3.29137	3.33685	3.27584	3.88024	3.50542	3.37534	3.25909	4.0153		3.41526	3.12546	4.03126		3.37717	3.18503	3.89645		3.39518	3.07933
LPS in	16.5006	3.775	3.503	3.53	3.412	3.93566	3.3649	3.28733	3.32059	3.91739	3.37704	3.30025	3.2975	3.91274	3.26561	3.34817	3.32065	3.92897	3.27552	3.23639	3.34496	4.00351	3.37476	3.33355	3.33887	4.09606	3.29134	3.34306	3.28362	3.87817	3.52997	3.38123	3.26886	4.01755		3.42357	3.13726	4.03509		3.38018	3.19687	3.90811		3.40015	3.08871
LPS in	17.0006	3.783	3.512	3.539	3.422	3.94773	3.36872	3.29898	3.32401	3.92503	3.38611	3.30575	3.29599	3.91811	3.26846	3.35497	3.32216	3.94129	3.28087	3.24081	3.35482	4.00263	3.3751	3.33575	3.34715	4.09736	3.29373	3.34384	3.29222	3.88334	3.54513	3.38345	3.27775	4.02996		3.43095	3.14249	4.03728		3.38436	3.20351	3.91713		3.40726	3.09677
LPS in	17.5006	3.792	3.52	3.551	3.428	3.95827	3.37732	3.29691	3.33159	3.9332	3.39181	3.31151	3.29828	3.92389	3.2723	3.35988	3.32642	3.93895	3.28596	3.24822	3.36203	4.00118	3.37782	3.34302	3.35491	4.11065	3.29326	3.35558	3.30331	3.88521	3.50707	3.38998	3.28954	4.03467		3.44031	3.14867	4.03934		3.39452	3.21293	3.91731		3.41302	3.10614
LPS in	18.0006	3.803	3.525	3.549	3.434	3.95815	3.38334	3.30225	3.33733	3.92761	3.39197	3.31499	3.30621	3.92398	3.27694	3.36068	3.33158	3.945	3.28921	3.25257	3.36276	4.00978	3.37792	3.3496	3.3652	4.12118	3.29254	3.35906	3.30991	3.8927	3.49325	3.4004	3.29561	4.0395		3.45088	3.15227	4.03611		3.39856	3.22336	3.9302		3.41809	3.11778
LPS in	18.5006	3.813	3.54	3.554	3.443	3.95128	3.38844	3.30681	3.34241	3.9377	3.39703	3.32257	3.31891	3.92156	3.28137	3.36535	3.34216	3.94425	3.29773	3.25968	3.37417	4.01215	3.3792	3.35517	3.3743	4.11625	3.29894	3.3595	3.32003	3.89666	3.46427	3.4063	3.3003	4.04855		3.45831	3.15968	4.05145		3.40546	3.23454	3.93912		3.42234	3.13055
LPS in	19.0006	3.823	3.556	3.562	3.455	3.95879	3.39492	3.31516	3.34409	3.93896	3.4048	3.32655	3.3254	3.93127	3.28278	3.37104	3.3464	3.94905	3.2997	3.25977	3.37665	4.01548	3.38733	3.3618	3.37715	4.1296	3.29259	3.3665	3.32329	3.90117	3.46689	3.40931	3.31253	4.05902		3.47138	3.16572	4.05308		3.4089	3.24391	3.94845		3.42958	3.13927
LPS in	19.5006	3.834	3.562	3.569	3.464	3.9604	3.4041	3.32208	3.35263	3.94125	3.41085	3.32869	3.33246	3.92789	3.28968	3.36943	3.34959	3.94717	3.30966	3.27082	3.38253	4.02494	3.39303	3.36394	3.38801	4.13455	3.29098	3.37187	3.33446	3.91446	3.4565	3.41928	3.32217	4.06411		3.48199	3.17427	4.06526		3.41752	3.25043	3.95577		3.43703	3.15048
LPS in	20.0006	3.847	3.572	3.577	3.475	3.96194	3.4117	3.32472	3.36343	3.94797	3.41932	3.33188	3.33289	3.9285	3.29794	3.38178	3.35566	3.95414	3.31617	3.27529	3.39094	4.03811	3.4028	3.36753	3.39303	4.14099	3.30427	3.37828	3.3375	3.91892	3.45629	3.42344	3.33098	4.06901		3.49583	3.18409	4.07268		3.42462	3.25995	3.96171		3.44467	3.15939
LPS in	20.5006	3.857	3.585	3.582	3.486	3.97412	3.41951	3.33031	3.35562	3.95012	3.42377	3.34288	3.34194	3.93266	3.30756	3.38467	3.36398	3.96058	3.31974	3.27557	3.39581	4.03549	3.40075	3.37136	3.40855	4.13885	3.30528	3.38145	3.34445	3.92777	3.46029	3.42559	3.34282	4.0744		3.50056	3.19353	4.07742		3.43444	3.27285	3.96875		3.44734	3.16984
LPS in	21.0006	3.87	3.595	3.59	3.498	3.98441	3.43281	3.33702	3.36839	3.95485	3.43213	3.34172	3.3417	3.94164	3.31024	3.39226	3.38835	3.96072	3.33235	3.2858	3.39985	4.04636	3.40158	3.37781	3.41692	4.14711	3.31501	3.38963	3.35015	3.93978	3.47023	3.43852	3.35533	4.08556		3.51079	3.202	4.09061		3.44162	3.28612	3.97748		3.46102	3.18268
LPS in	21.5006	3.882	3.604	3.591	3.51	3.99065	3.43881	3.33766	3.37302	3.95686	3.43615	3.34439	3.34847	3.94191	3.31658	3.39038	3.39716	3.96395	3.34328	3.29481	3.40642	4.05682	3.40154	3.3824	3.43356	4.15301	3.31718	3.39676	3.35857	3.9476	3.49653	3.44595	3.3667	4.0894		3.52101	3.21382	4.10403		3.44691	3.30655	3.98484		3.4656	3.19555
LPS in	22.0006	3.894	3.604	3.596	3.518	3.99839	3.44053	3.34136	3.36512	3.95864	3.44081	3.35331	3.35475	3.94942	3.3203	3.39813	3.39223	3.97691	3.33817	3.30028	3.40913	4.06042	3.41039	3.38202	3.43974	4.16567	3.30563	3.40131	3.36203	3.95496	3.51058	3.45242	3.37426	4.09752		3.53287	3.21907	4.11317		3.45162	3.3185	3.98684		3.47279	3.2016
LPS in	22.5006	3.896	3.614	3.597	3.518	3.98011	3.44621	3.33375	3.36036	3.95625	3.45308	3.35098	3.35327	3.94616	3.32992	3.39353	3.38992	3.97068	3.33526	3.29979	3.41029	4.05759	3.40708	3.38133	3.43692	4.16228	3.29799	3.39458	3.36762	3.95853	3.48274	3.45411	3.37529	4.10042		3.5375	3.22454	4.11234		3.45046	3.31671	3.99408		3.47541	3.21104
LPS in	23.0006	3.905	3.621	3.602	3.524	3.98887	3.44968	3.33559	3.35852	3.95715	3.45437	3.34826	3.35831	3.94977	3.32959	3.39342	3.386	3.96789	3.34497	3.30112	3.41566	4.0545	3.41306	3.38293	3.43415	4.17073	3.2949	3.39568	3.37289	3.9569	3.46064	3.45386	3.38171	4.1067		3.54282	3.23142	4.12112		3.45174	3.3265	3.99863		3.47479	3.21589
LPS in	23.5006	3.909	3.626	3.607	3.53	3.99208	3.45664	3.33251	3.35542	3.96002	3.46107	3.34434	3.36905	3.9465	3.3324	3.39308	3.38811	3.95915	3.34365	3.30039	3.42102	4.04854	3.40581	3.3843	3.44001	4.17175	3.28823	3.39907	3.36983	3.96237	3.45106	3.46367	3.38696	4.10421		3.55197	3.23869	4.11956		3.45737	3.33121	4.00488		3.47892	3.22472

## Sheet: 1C, 1E, 1G
	1C. Capacitance 64k at 18h										1E. TEER 1K Hz at 18h										1G. Relative change
	Concentration	n =1	n =2	n =3	n =4	VEHICLE (0.0) AVG	3.74519				Concentration	n =1	n =2	n =3	n =4	VEHICLE (0.0) AVG	5743.2				Concentration	n =1	n =2	n =3	n =4	VEHICLE (0.0) AVG	0.838232
	22	3.95815	3.38334	3.30225	3.33733	VEHICLE (0.0) STERR	0.208111				22	3302.46	5062.18	4814.74	4425.86	VEHICLE (0.0) STDEV	348.527				22	0.743029	0.729222	0.670283	0.596964	VEHICLE (0.0) STDEV	0.0248744
	7.3333	3.92761	3.39197	3.31499	3.30621	VEHICLE MAX	3.9533				7.3333	3386.02	4835.6	4873.63	4617.4	VEHICLE MAX	6091.72				7.3333	0.768874	0.726379	0.684066	0.598692	VEHICLE MAX	0.863107
	2.4444	3.92399	3.27694	3.36068	3.33158	VEHICLE MIN	3.53708				2.4444	3485.72	5291.69	4848.74	4623.22	VEHICLE MIN	5394.67				2.4444	0.79901	0.751535	0.703953	0.665749	VEHICLE MIN	0.813358
	0.8148	3.945	3.28921	3.25257	3.36276						0.8148	3494.81	5644.59	5388.58	4747.28						0.8148	0.80224	0.790068	0.690141	0.629696
	0.2716	4.00978	3.37792	3.34959	3.3652						0.2716	3386.18	4928.75	5024.82	4675.36						0.2716	0.822208	0.736982	0.740942	0.619933
	0.0905	4.12118	3.29253	3.35906	3.30991						0.0905	3274.41	5308	5167.41	5038.51						0.0905	0.870463	0.778828	0.805547	0.673372
	0.0302	3.8927	3.49325	3.4004	3.29561						0.0302	3838.57		5275.83	5544.37						0.0302	0.889112	0.621834	0.87815	0.744987
	0.0101	4.03951		3.45088	3.15227						0.0101	3722.53		5300.72	6392.22						0.0101	0.920747		0.925085	0.802098
	0.0034	4.03611		3.39856	3.22336						0.0034	3689.92		5678.6	6282.66						0.0034	0.96763		0.924911	0.84458
	0.0011	3.9302		3.41809	3.11778						0.0011	4106.81		5929.85	6918.4						0.0011	0.99493		0.96295	0.900366
	0	3.803	3.525	3.549	3.434						0	4803.9	5628.38	6212.69	6327.81						0	0.911834	0.81148	0.824667	0.804948
		Lost readings										Lost readings										Lost readings
	Mixed-effects model (REML)	Matching: Across row									Mixed-effects model (REML)	Matching: Across row									Mixed-effects model (REML)	Matching: Across row
	Assume sphericity?	Yes									Assume sphericity?	Yes									Assume sphericity?	Yes
	Alpha	0.05									Alpha	0.05									Alpha	0.05
	Fixed effect (type III)	P value	P value summary	Statistically significant (P < 0.05)?	F (DFn, DFd)						Fixed effect (type III)	P value	P value summary	Statistically significant (P < 0.05)?	F (DFn, DFd)						Fixed effect (type III)	P value	P value summary	Statistically significant (P < 0.05)?	F (DFn, DFd)
	Treatment (between columns)	0.8427	ns	No	F (10, 27) = 0.5448						Treatment (between columns)	<0.0001	****	Yes	F (10, 26) = 7.053						Treatment (between columns)	<0.0001	****	Yes	F (10, 27) = 12.23
	Random effects	SD	Variance								Random effects	SD	Variance								Random effects	SD	Variance
	Individual (between rows)	0.3082	0.09501								Individual (between rows)	858.2	736473								Individual (between rows)	0.0585	0.003423
	Residual	0.094	0.008836								Residual	365.4	133504								Residual	0.04683	0.002193
	Was the matching effective?										Was the matching effective?										Was the matching effective?
	Chi-square, df	61.91, 1									Chi-square, df	44.19, 1									Chi-square, df	21.45, 1
	P value	<0.0001									P value	<0.0001									P value	<0.0001
	P value summary	****									P value summary	****									P value summary	****
	Is there significant matching (P < 0.05)?	Yes									Is there significant matching (P < 0.05)?	Yes									Is there significant matching (P < 0.05)?	Yes
																										P value
	Data summary										Data summary										Data summary					P<0.0001
	Number of treatments (columns)	11									Number of treatments (columns)	11									Number of treatments (columns)	11				P=0.5870
	Number of subjects (rows)	4									Number of subjects (rows)	4									Number of subjects (rows)	4
	Number of missing values	3									Number of missing values	4									Number of missing values	3
																					Data summary
																					Number of treatments (columns)	8
																					Number of subjects (rows)	3
																					Number of missing values	0
	Number of families	1									Number of families	1									Number of families	1
	Number of comparisons per family	10									Number of comparisons per family	10									Number of comparisons per family	10
	Alpha	0.05									Alpha	0.05									Alpha	0.05
	Dunnett's multiple comparisons test	Predicted (LS) mean diff.	95.00% CI of diff.	Below threshold?	Summary	Adjusted P Value	K-?				Dunnett's multiple comparisons test	Predicted (LS) mean diff.	95.00% CI of diff.	Below threshold?	Summary	Adjusted P Value	V-?				Dunnett's multiple comparisons test	Predicted (LS) mean diff.	95.00% CI of diff.	Below threshold?	Summary	Adjusted P Value	AG-?
	0.00000000 vs. 22.00000000	0.08248	-0.1117 to 0.2766	No	ns	0.7986	A	22			0.00000000 vs. 22.00000000	1342	584.3 to 2099	Yes	***	0.0002	L	22			0.00000000 vs. 22.00000000	0.1534	0.05665 to 0.2501	Yes	***	0.0007	W	22
	0.00000000 vs. 7.33330000	0.09255	-0.1016 to 0.2867	No	ns	0.6969	B	7.3333			0.00000000 vs. 7.33330000	1315	557.5 to 2073	Yes	***	0.0002	M	7.3333			0.00000000 vs. 7.33330000	0.1437	0.04702 to 0.2404	Yes	**	0.0015	X	7.3333
	0.00000000 vs. 2.44440000	0.1045	-0.08968 to 0.2986	No	ns	0.5702	C	2.4444			0.00000000 vs. 2.44440000	1181	423.3 to 1938	Yes	***	0.0009	N	2.4444			0.00000000 vs. 2.44440000	0.1082	0.01146 to 0.2049	Yes	*	0.0226	Y	2.4444
	0.00000000 vs. 0.81480000	0.1154	-0.07877 to 0.3095	No	ns	0.4589	D	0.8148			0.00000000 vs. 0.81480000	924.4	166.8 to 1682	Yes	*	0.0111	O	0.8148			0.00000000 vs. 0.81480000	0.1102	0.01349 to 0.2069	Yes	*	0.0195	Z	0.8148
	0.00000000 vs. 0.27160000	0.05213	-0.1420 to 0.2463	No	ns	0.9815	E	0.2716			0.00000000 vs. 0.27160000	1239	481.9 to 1997	Yes	***	0.0005	P	0.2716			0.00000000 vs. 0.27160000	0.1082	0.01151 to 0.2049	Yes	*	0.0225	AA	0.2716
	0.00000000 vs. 0.09050000	0.05708	-0.1371 to 0.2512	No	ns	0.9675	F	0.0905			0.00000000 vs. 0.09050000	1046	288.6 to 1804	Yes	**	0.0035	Q	0.0905			0.00000000 vs. 0.09050000	0.05618	-0.04053 to 0.1529	No	ns	0.4844	AB	0.0905
	0.00000000 vs. 0.03020000	0.05726	-0.1369 to 0.2514	No	ns	0.9668	G	0.0302			0.00000000 vs. 0.03020000	692.4	-133.9 to 1519	No	ns	0.1352	R	0.0302			0.00000000 vs. 0.03020000	0.05471	-0.04199 to 0.1514	No	ns	0.5142	AC	0.0302
	0.00000000 vs. 0.01010000	0.07264	-0.1389 to 0.2842	No	ns	0.9228	H	0.0101			0.00000000 vs. 0.01010000	440.2	-386.1 to 1267	No	ns	0.5811	S	0.0101			0.00000000 vs. 0.01010000	-0.04345	-0.1488 to 0.06187	No	ns	0.8208	AD	0.0101
	0.00000000 vs. 0.00340000	0.06752	-0.1440 to 0.2790	No	ns	0.9477	I	0.0034			0.00000000 vs. 0.00340000	361.6	-464.7 to 1188	No	ns	0.7747	T	0.0034			0.00000000 vs. 0.00340000	-0.07318	-0.1785 to 0.03214	No	ns	0.2911	AE	0.0034
	0.00000000 vs. 0.00110000	0.1315	-0.08003 to 0.3430	No	ns	0.4086	J	0.0011			0.00000000 vs. 0.00110000	-73.01	-899.3 to 753.3	No	ns	>0.9999	U	0.0011			0.00000000 vs. 0.00110000	-0.1136	-0.2189 to -0.008239	Yes	*	0.0297	AF	0.0011
	Test details	Predicted (LS) mean 1	Predicted (LS) mean 2	Predicted (LS) mean diff.	SE of diff.	n1	n2	q	DF		Test details	Predicted (LS) mean 1	Predicted (LS) mean 2	Predicted (LS) mean diff.	SE of diff.	n1	n2	q	DF		Test details	Predicted (LS) mean 1	Predicted (LS) mean 2	Predicted (LS) mean diff.	SE of diff.	n1	n2	q	DF
	0.00000000 vs. 22.00000000	3.578	3.495	0.08248	0.06647	4	4	1.241	27		0.00000000 vs. 22.00000000	5743	4401	1342	258.4	4	4	5.194	26		0.00000000 vs. 22.00000000	0.8382	0.6849	0.1534	0.03311	4	4	4.632	27
	0.00000000 vs. 7.33330000	3.578	3.485	0.09255	0.06647	4	4	1.392	27		0.00000000 vs. 7.33330000	5743	4428	1315	258.4	4	4	5.09	26		0.00000000 vs. 7.33330000	0.8382	0.6945	0.1437	0.03311	4	4	4.341	27
	0.00000000 vs. 2.44440000	3.578	3.473	0.1045	0.06647	4	4	1.571	27		0.00000000 vs. 2.44440000	5743	4562	1181	258.4	4	4	4.571	26		0.00000000 vs. 2.44440000	0.8382	0.7301	0.1082	0.03311	4	4	3.267	27
	0.00000000 vs. 0.81480000	3.578	3.462	0.1154	0.06647	4	4	1.736	27		0.00000000 vs. 0.81480000	5743	4819	924.4	258.4	4	4	3.578	26		0.00000000 vs. 0.81480000	0.8382	0.728	0.1102	0.03311	4	4	3.328	27
	0.00000000 vs. 0.27160000	3.578	3.526	0.05213	0.06647	4	4	0.7842	27		0.00000000 vs. 0.27160000	5743	4504	1239	258.4	4	4	4.797	26		0.00000000 vs. 0.27160000	0.8382	0.73	0.1082	0.03311	4	4	3.268	27
	0.00000000 vs. 0.09050000	3.578	3.521	0.05708	0.06647	4	4	0.8587	27		0.00000000 vs. 0.09050000	5743	4697	1046	258.4	4	4	4.049	26		0.00000000 vs. 0.09050000	0.8382	0.7821	0.05618	0.03311	4	4	1.697	27
	0.00000000 vs. 0.03020000	3.578	3.52	0.05726	0.06647	4	4	0.8615	27		0.00000000 vs. 0.03020000	5743	5051	692.4	281.8	4	3	2.457	26		0.00000000 vs. 0.03020000	0.8382	0.7835	0.05471	0.03311	4	4	1.652	27
	0.00000000 vs. 0.01010000	3.578	3.505	0.07264	0.07242	4	3	1.003	27		0.00000000 vs. 0.01010000	5743	5303	440.2	281.8	4	3	1.562	26		0.00000000 vs. 0.01010000	0.8382	0.8817	-0.04345	0.03606	4	3	1.205	27
	0.00000000 vs. 0.00340000	3.578	3.51	0.06752	0.07242	4	3	0.9322	27		0.00000000 vs. 0.00340000	5743	5382	361.6	281.8	4	3	1.283	26		0.00000000 vs. 0.00340000	0.8382	0.9114	-0.07318	0.03606	4	3	2.029	27
	0.00000000 vs. 0.00110000	3.578	3.446	0.1315	0.07242	4	3	1.816	27		0.00000000 vs. 0.00110000	5743	5816	-73.01	281.8	4	3	0.2591	26		0.00000000 vs. 0.00110000	0.8382	0.9518	-0.1136	0.03606	4	3	3.149	27

## Sheet: 1D
		VC				LPS 22				LPS 7.3				LPS 2.4				LPS 0.8				LPS .27				LPS 0.091				LPS 0.03				LPS 0.01				LPS 0.0003				LPS 0.001
LPS in	0.00069278	5268.39	7443.96	7887.85	7932.65	4444.59	6941.89	7183.15	7413.95	4403.87	6657.14	7124.5	7712.47	4362.54	7041.17	6887.87	6944.4	4356.31	7144.43	7807.94	7539.01	4118.39	6687.74	6781.67	7541.71	3761.69	6815.36	6414.79	7482.51	4317.31	6186.51	6007.89	7442.23	4042.94		5729.98	7969.38	3813.36		6139.62	7438.79	4127.74		6158	7683.98
LPS in	0.500621	4921.23	6888.13	7220.65	7320.71	4191.27	6305.65	6702.62	6783.42	4230.46	6147.97	6740.46	7226.06	4320.11	6575.06	6622.38	6523.87	4266.49	6783.42	7210.84	6721.65	3990.06	6271.82	6509.1	7179.14	3685.01	6410.49	6297.61	7188.67	4198.58	5797.06	5926	7156.57	3931.45		5676.39	7856.46	3753.49		6022.68	7366.56	3971.57		6113.13	7744.92
LPS in	1.00062	4760.18	6778.69	7053.12	7199.56	3550.93	5424.05	5577.61	5863.56	3539.95	5343.99	5593.59	6179.62	3604.51	5858.4	5597.07	5551.32	3589.53	6103	6094.46	5619.56	3378.66	5458.48	5471.4	6084.14	3185.92	5613.22	5394.39	6101.34	3657.21	4922.14	5284.47	6212.44	3515.24		5065.32	7118.01	3445.94		5579.41	6733.2	3667.99		5767.08	7298.3
LPS in	1.50063	4708.26	6678.79	6988.06	7011.07	3191.9	4800.92	4990.27	5421.74	3172.43	4579.95	4882.6	5442.23	3210.1	5001.98	4759.87	4926.01	3175.71	5532.65	5203.02	5093.84	2984.16	4867.73	4825.97	5490.22	2840.19	5072.9	4747.17	5569.33	3389.8	4405.12	4666.48	5686.68	3277.02		4510.17	6588.94	3300.08		5091.98	6304.98	3475.92		5380.84	6937.58
LPS in	2.00063	4808.26	6733.92	7020.04	7078.51	3071.54	4390.29	4724.5	5125.95	3084.35	4243.05	4666.24	5140.84	3116.57	4645.97	4473.41	4681.55	3086.83	5033.62	4931.78	4921.72	2934.83	4467.27	4467.34	5183.05	2773	4643.62	4437.22	5315.77	3269.41	4075.84	4341.05	5320.05	3143.27		4234.31	6267.98	3168.05		4680.09	5975.84	3430.59		4913.53	6578.31
LPS in	2.50063	4884.24	6738.24	6986.16	7095.54	3113.09	4404.28	4616.79	4988.83	3137.61	4258.74	4696.42	5067.68	3220.39	4652.02	4481.4	4604.29	3166.91	5022.47	4967.6	4863.66	3001.87	4460.06	4411.28	5079.29	2871.06	4632.51	4372.72	5216.28	3289.48	4035.48	4299.43	5238.32	3128.36		4184.64	5992.92	3102.63		4485.7	5724.57	3423.44		4726.65	6266.03
LPS in	3.00063	4868.38	6666.46	6928.79	7002.58	3194.51	4490.2	4594.98	4901.48	3217.13	4339.38	4650.17	4967.05	3255.71	4696.68	4474.15	4516.81	3222.98	5008.83	4924.68	4827.36	3069.06	4510.11	4425.76	5009.95	2927.31	4689.89	4348.9	5075.87	3317.32	4082.89	4252.12	5161.83	3146.6		4117.37	5735.18	3085.33		4450.84	5493.55	3424.65		4589.59	6023.35
LPS in	3.50063	4815	6604.25	6883.41	6880.24	3191.12	4446.31	4543.32	4766.5	3225	4364.58	4609.63	4905.04	3247.75	4621.8	4441.71	4478.13	3216.08	4929.76	4855.79	4725.74	3066.61	4434.47	4412.69	4911.58	2910.14	4604.32	4324.51	4941.55	3304.82	4017.65	4212.75	5059.2	3126.7		4067.6	5540.23	3072.1		4410.48	5299.62	3385.72		4495.27	5890.38
LPS in	4.00063	4770	6603.14	6847.51	6850.81	3168.68	4396.46	4544.25	4701.32	3195.18	4341.5	4605.51	4854.07	3208.17	4607.43	4417.85	4443.02	3179.57	4872.82	4814.08	4657.18	3049.02	4369.69	4389.42	4800.85	2889.46	4536.64	4388.85	4843.42	3287.66	3934.25	4228.07	5036.75	3099.09		4078.21	5449.33	3065.34		4396	5211.29	3374.5		4537.66	5729.12
LPS in	4.50063	4735.92	6511.48	6763.9	6816.09	3146.96	4420.27	4606.43	4682.92	3153.89	4309.23	4568.53	4798.78	3167.29	4581.8	4412.13	4415.85	3153.29	4862.92	4823.3	4625.25	2996.61	4344.44	4411.44	4739.94	2862.2	4547.15	4424.53	4777.41	3272.01	3866.55	4290.01	4991.1	3062.9		4134.3	5395.93	3051.18		4398.89	5212.8	3383.18		4608.01	5736.66
LPS in	5.00063	4692.44	6470.73	6746.57	6802.85	3130.39	4453.77	4613.71	4645.27	3081.6	4287.16	4570.87	4720.28	3121.84	4567.33	4400.26	4402.71	3100.49	4832.8	4827.35	4585.64	2980.8	4341.29	4385.45	4635.61	2831.77	4542.95	4418.74	4741.14	3224.49	3886.62	4289.8	4942.69	3038.94		4212.1	5326.31	3031.62		4445.4	5166.43	3402.78		4671.85	5734.02
LPS in	5.50063	4693.49	6456.78	6741.57	6776.08	3136.9	4446.36	4614.04	4598.74	3062.37	4266.32	4506.26	4639.89	3132.38	4568.11	4343.05	4368.3	3094.63	4857.01	4844.53	4539.51	2956.47	4376.98	4394.32	4586.69	2829.44	4573.24	4427.43	4709.87	3230.72	3929.23	4342.67	4905.87	3039.99		4200.31	5347.43	3044.75		4479.5	5211.98	3377.83		4718.59	5699.29
LPS in	6.00063	4720.92	6483.77	6726.75	6756.37	3126.82	4493.26	4576.18	4548.4	3072.38	4264.29	4494.26	4640.45	3133.84	4642.91	4353.21	4337.72	3076.46	4901.56	4868.44	4497.33	2970.95	4404.63	4372.81	4547.58	2818.75	4611.82	4426.53	4649.76	3246.9	3980.09	4358.07	4865.63	3066.3		4245.04	5377.98	3078.04		4500.34	5180.16	3432.92		4762.44	5673.87
LPS in	6.50063	4730.68	6475.28	6698.98	6753.23	3105.35	4529.25	4579.77	4537.07	3094.06	4222	4483.66	4629.04	3142.39	4666.44	4361.93	4316.61	3081.22	4958.63	4888.35	4474.35	2984.76	4442.67	4430.27	4533.42	2835.09	4673.92	4449.37	4670.49	3276.1	3984.37	4368.23	4912.53	3082.89		4329.21	5401.8	3109.84		4537.67	5163.86	3492.79		4791.12	5726.64
LPS in	7.00063	4747.75	6383.38	6668.38	6723.04	3117.7	4535.49	4627.45	4507.14	3121.87	4248.5	4500.67	4613.54	3163.49	4732.68	4378.2	4300.31	3085.17	5002.72	4932.03	4458.52	3003.21	4521.24	4486.56	4562.69	2828.35	4752.8	4482.43	4716.01	3317.13	4052.7	4431.07	4978.12	3129.5		4405.01	5480.07	3142.46		4640.89	5247.33	3530.44		4880.05	5777.22
LPS in	7.50063	4758.08	6413.78	6638.71	6717.92	3144.02	4597.05	4690.14	4519.09	3170.18	4280.65	4519.62	4625.65	3180.17	4791.1	4393.27	4309.11	3125.78	5074.68	4969.14	4502.87	3032.48	4612.26	4513.38	4584.5	2865.54	4836.49	4539.38	4791.06	3359.68	4076.59	4490.38	5033.32	3203.92		4442.36	5546.36	3176.76		4774.99	5295.2	3562.39		4973.65	5850.45
LPS in	8.00063	4776.55	6384.96	6664.68	6691.78	3158.49	4652.62	4680.15	4477.84	3198.4	4334.8	4565.69	4626.4	3225.65	4831.48	4421.81	4312.48	3164.89	5167.77	5034.28	4564.16	3059.65	4684.21	4584.05	4627.74	2919.89	4922.32	4648.71	4876.07	3420.62	4150.6	4574.1	5107.13	3262.59		4530.67	5631.8	3207.52		4838.89	5399.17	3620.52		5064.39	5931.02
LPS in	8.50063	4781.08	6347.35	6639.44	6683.37	3189.09	4728.62	4693.6	4493.04	3238.29	4413.25	4606.91	4652.32	3246.91	4955.64	4481.02	4349.14	3188.19	5232.83	5078.45	4538.64	3105.56	4753.21	4654.7	4710.47	2953.55	5005.14	4738.88	4951.15	3490.67	4214.71	4671.77	5191.93	3313.72		4606.8	5717.59	3249.63		4906.35	5493.99	3668.36		5162.85	6036.16
LPS in	9.00062	4801.01	6289.37	6629.43	6675.98	3237.53	4774.13	4702.65	4503.54	3267.39	4482.58	4647.07	4710.58	3288.37	5023.89	4516.21	4381.05	3218.02	5363.06	5165.59	4598.05	3151.55	4823.58	4740.42	4758.54	3009.14	5097.91	4818.99	4995.3	3556.02	4280.64	4799.1	5290.26	3358.19		4704.78	5810.68	3318.58		5023.17	5564.15	3710.33		5261.63	6172.05
LPS in	9.50062	4799.01	6206.77	6612.58	6658.22	3234.74	4859.74	4777.92	4514.08	3283.44	4518.23	4732.89	4709.75	3305.1	5101.51	4592.01	4445.03	3252.04	5440.91	5199.75	4624.71	3163.04	4882.83	4804.51	4759.52	3054.61	5197.54	4864.38	5005.71	3600.39	4372.49	4888.3	5316.95	3414.48		4833.15	5918.43	3365.3		5136.71	5656.02	3770.33		5370.59	6259.58
LPS in	10.0006	4811.07	6219.95	6575.36	6636.35	3223.16	4935.22	4788.23	4548.89	3304.52	4551.19	4756.67	4673.94	3313.34	5111.35	4622.34	4484.14	3286.52	5525.2	5224.46	4641.02	3203.44	4922.34	4872.44	4788.65	3099.68	5286.9	4956.7	5093.25	3642.95	4425.82	4970.95	5407.58	3446.28		4900.42	6046.24	3418.19		5160.74	5774.96	3809.44		5439.84	6338.53
LPS in	10.5006	4820.68	6250.51	6607.75	6610.91	3254.28	4969.92	4807.58	4584.17	3298.15	4579.93	4747.41	4717.51	3332.2	5147.69	4677.39	4516.29	3323.54	5552.4	5232.98	4652.81	3238.86	4932.88	4875.87	4813.26	3139.52	5298.8	4986.43	5122.33	3661.9	4442.31	5033.61	5494.52	3493.47		4956.27	6091.65	3443.31		5211.78	5901.89	3836.17		5504.46	6488.1
LPS in	11.0006	4819.02	6192.47	6595.46	6608.74	3261.53	5006.47	4821.1	4549.52	3327.79	4623.2	4769.35	4699.48	3302.32	5208.94	4709.71	4500.46	3334.41	5585.01	5270.71	4689.68	3259.56	4939.37	4933.29	4832.89	3171.11	5269.35	5015.46	5149.95	3684.27	4502.24	5087.79	5569.83	3503.32		5006.29	6119.23	3462.26		5283.08	5974.2	3879.73		5567.33	6606.01
LPS in	11.5006	4805.84	6184.52	6580.45	6592.77	3292.56	5023.51	4818.72	4522.45	3316.18	4660.6	4766.44	4721.49	3342.69	5217.57	4714.13	4518.26	3361.56	5567.07	5301.43	4714.39	3272.06	4963.42	4985.69	4869.19	3164.36	5285.13	5056.56	5177.79	3695.32	4514.17	5101.14	5595.76	3522.82		5033.06	6146.77	3500.93		5331.33	6054.66	3904.45		5600.14	6673.18
LPS in	12.0006	4808.71	6115.31	6565.87	6569.43	3308.67	5021.15	4877.33	4489.93	3334.21	4663.49	4751.14	4716.11	3388	5217.93	4763.9	4542.92	3372.49	5573.41	5309.59	4726.54	3286.77	4985.73	5001.91	4859.7	3188.61	5264.22	5063.77	5185.67	3698.7	4460.75	5137.41	5622.66	3545.15		5069.48	6190.55	3501.47		5344.74	6096.82	3930.42		5641.28	6706.59
LPS in	12.5006	4817.39	6124.01	6578.05	6529.63	3326.19	5046.17	4907.09	4454.94	3324.48	4707.81	4767.74	4688.59	3372	5236.15	4778.71	4555.6	3369.77	5586.5	5295.88	4751.51	3316.67	4942.65	5041.52	4897.88	3194.44	5271.66	5049.28	5195.17	3712.38	4429.02	5157.86	5628.07	3564.16		5077.07	6206.7	3539.33		5345.93	6165.03	3948.25		5670.54	6712.79
LPS in	13.0006	4833.95	6150.39	6562.56	6544.07	3323.34	5032.69	4856.92	4469.5	3337.02	4717.66	4809.17	4689.53	3368.61	5243.57	4796.52	4529.61	3372.58	5602.56	5330.32	4774.7	3334.65	4910.8	5018.75	4870.33	3206.89	5272.7	5058.96	5196.43	3732.54	4467.25	5164.74	5619.94	3588.44		5092.88	6238.83	3550.43		5405.82	6186.63	3974.72		5689.4	6728.35
LPS in	13.5006	4824.76	6129.26	6594.3	6538	3308.8	5066.96	4827.32	4432.27	3342.33	4747.43	4824.52	4683.3	3396.03	5260.28	4811.87	4536.13	3398.75	5595.32	5298.96	4789.04	3308.16	4914.79	5010.65	4854.11	3219.63	5332.9	5074.15	5201.13	3749.3	4519.52	5187.68	5624.59	3611.19		5093.26	6233.34	3561.18		5431.32	6171.16	4001.28		5721.96	6790.95
LPS in	14.0006	4825.35	6070.04	6576.76	6523.6	3312.16	5054.78	4835.46	4395.07	3366.69	4770.55	4832.53	4680.43	3411.27	5257.97	4818.24	4587.96	3421.98	5603.55	5341.25	4780.58	3311.46	4918.76	5038.12	4854.34	3244.48	5267.78	5106.5	5195.93	3736.14	4380.29	5209.77	5598.84	3613.02		5143.42	6215.74	3560.38		5481.47	6187.97	4000.97		5731.67	6775.05
LPS in	14.5006	4815.1	6091.4	6547.23	6494.75	3319.53	5026.86	4849.11	4423.35	3356.59	4739.44	4817.87	4688.77	3417.04	5269.13	4828.05	4580.95	3427.17	5625.28	5350.49	4771.67	3323.07	4913.78	5027.02	4823.47	3230.16	5273.9	5094.25	5200.75	3766.39	4409.34	5248.02	5616	3634.34		5155.13	6241.53	3581.57		5503.86	6140.66	4041.75		5773.47	6818.9
LPS in	15.0006	4812.86	6073.38	6563.92	6489.94	3317.91	5036.35	4849.92	4440.75	3361.17	4756.72	4817.42	4676.21	3429.95	5240.75	4812.61	4584.09	3440.69	5636.83	5315.2	4796.29	3343.92	4846.22	5013.55	4774.84	3246.26	5293.41	5097.41	5146.26	3770.69	4364.01	5240.38	5634.47	3639.15		5191.34	6287.15	3608.45		5527.31	6147.82	4043.76		5788.62	6825.35
LPS in	15.5006	4795.37	6101.99	6567.79	6439.94	3307.44	5055.01	4836.6	4424.63	3384.78	4745.61	4844.12	4656.1	3444.68	5278.33	4819.84	4599.15	3451.59	5668.26	5350.64	4763.55	3345.84	4894.46	5003.39	4744.09	3249.37	5292.16	5110.27	5116.54	3782.03	4224.7	5228.01	5640.22	3637.61		5201.41	6308.8	3614.36		5570.93	6188.38	4051.86		5814.74	6888.07
LPS in	16.0006	4788.25	6080.11	6541.61	6445.58	3315.8	5053.92	4826.27	4405.81	3376.29	4779.71	4834.87	4621.49	3455.48	5244.46	4823.04	4598.87	3467.64	5666.51	5402.05	4776.7	3350.42	4942.56	4993.49	4741.91	3255.84	5271.4	5116.23	5078.81	3791.57	3738.45	5261.04	5631.98	3660.45		5237.37	6314.87	3630.45		5589.43	6229.26	4053.8		5860.39	6885.15
LPS in	16.5006	4793.83	6040.81	6525.57	6424.74	3315.35	5072.03	4827.57	4419.44	3366.5	4808.07	4847.21	4603.23	3447.37	5238.5	4820.34	4593.26	3473.71	5668.04	5399.75	4783.05	3347.03	4884.13	5035.22	4739.48	3253.26	5317.11	5137.88	5061.79	3807.11	3615.11	5267.6	5595.54	3685.73		5239.47	6313.74	3656.6		5607.73	6213.76	4043.14		5849.83	6864.32
LPS in	17.0006	4804.94	6058.41	6512.68	6389.4	3304.43	5078.84	4795	4421.96	3371.31	4812.63	4878.94	4609.86	3456.07	5263.24	4820.59	4602.34	3475.93	5679.89	5395.15	4763.33	3352.86	4927.04	5034.06	4722.5	3267.15	5330.93	5150.77	5030.68	3817.13	3628.09	5285.83	5562.24	3698.42		5276.58	6368.88	3662.42		5647.8	6245.96	4066.03		5884.1	6918.83
LPS in	17.5006	4813.76	6043.22	6461.57	6389.28	3312.51	5049.1	4796.04	4405.59	3354.32	4801.92	4863.2	4609.67	3468.6	5292.31	4842.35	4609.72	3492.16	5653.9	5386.6	4740.43	3377.8	4914.71	5051.7	4717.99	3264	5341.64	5134.64	5024.68	3829.23	3777.73	5301.87	5517.97	3714.58		5296.88	6374.33	3666.7		5654.54	6269.96	4092.68		5921.27	6907.48
LPS in	18.0006	4803.9	6040.63	6504.84	6385.37	3302.46	5062.18	4814.75	4425.86	3386.02	4835.6	4873.63	4617.4	3485.72	5291.69	4848.74	4623.22	3494.81	5644.59	5388.58	4747.28	3386.18	4928.75	5024.82	4675.36	3274.41	5308	5167.41	5038.51	3838.57	3846.98	5275.83	5544.37	3722.53		5300.72	6392.22	3689.92		5678.6	6282.66	4106.81		5929.85	6918.4
LPS in	18.5006	4791.41	5995.05	6530.18	6365.22	3316.59	5077.03	4796.59	4404.87	3386.2	4829.69	4849.06	4592.53	3489.78	5260.64	4879.59	4630.28	3503.67	5615.21	5411.61	4754.8	3395.2	4932.94	5053.56	4678.36	3295.18	5265.63	5176.38	5002.23	3850.65	3972.74	5316.78	5601.44	3730.58		5331.69	6421.1	3681.7		5684.01	6277.43	4105.33		5908.3	6934.91
LPS in	19.0006	4782.8	5924.52	6497.38	6348.37	3327.07	5078.75	4782.81	4412.88	3413.28	4797.06	4866.41	4579.1	3503.44	5289.64	4867.14	4602.66	3518.73	5644.96	5433.97	4774.21	3392.59	4877.3	5044.69	4670.83	3303.67	5258.07	5195.12	5001.88	3873.42	4018.34	5319.74	5575.69	3712.91		5328.51	6432.16	3706.57		5701.65	6292.8	4100.27		5911.66	6947.07
LPS in	19.5006	4755.59	5917.22	6474.84	6295.21	3326.36	5075.35	4762.99	4389.25	3417.05	4804.69	4874.8	4545.28	3539.13	5279.95	4904.76	4604.84	3518.46	5580.99	5399.06	4777.07	3391.37	4874.59	5081.97	4649.56	3290.24	5254.33	5199.17	4971.51	3862.5	4011.62	5324.94	5588.23	3725.68		5345.12	6427.13	3699.66		5690.55	6323.4	4108.87		5929.05	6977.26
LPS in	20.0006	4759.86	5919.51	6454.8	6283.63	3331.18	5075.14	4783.78	4376.33	3418.11	4812.32	4882.35	4575.58	3543.48	5246.66	4871.23	4605.45	3520.77	5586.14	5417.11	4766.54	3376.5	4858.62	5059.97	4658.69	3291.36	5121.36	5211.6	4980.08	3855.09	4010.6	5380.81	5636.79	3742.85		5345.62	6463.9	3715.63		5698.91	6365.53	4103.26		5922.17	7013.13
LPS in	20.5006	4748.98	5910.57	6417.38	6260.89	3328.72	5042.2	4775.99	4397.82	3401.02	4806.37	4858.54	4575.52	3546.91	5245.27	4903.88	4593.72	3526.17	5620.49	5413.03	4803.65	3406.75	4873.35	5076.44	4614.29	3311.48	5016.41	5227.5	5000.9	3867.32	3992.75	5392.9	5607.6	3760.42		5356.03	6448.74	3705.13		5695.96	6369.14	4128.63		5974.08	7023.01
LPS in	21.0006	4708.57	5852.64	6367.79	6209.12	3321.1	5006.57	4774.43	4386.21	3396.82	4839.18	4833.75	4588.07	3552.74	5264.67	4901.02	4586.76	3533.6	5587.9	5402.56	4808.68	3398.69	4856.18	5067.7	4605.68	3312.27	4836.4	5195.62	5044.55	3879.64	3961.04	5397.4	5610.02	3750.92		5369.83	6418.73	3699.58		5700.85	6360.82	4111.73		5958.19	7014.42
LPS in	21.5006	4699.62	5834.75	6397.55	6181.61	3305.41	5015.19	4764.91	4370.03	3394.28	4830.8	4861.05	4573.82	3554.43	5256.34	4915.67	4586.1	3540.66	5498.14	5383.62	4817.88	3392.84	4845.71	5079.36	4588.92	3318.86	4770.58	5200.07	5023.81	3864.77	3873.96	5380.65	5606.4	3754.55		5351.23	6414.84	3675.42		5679.9	6343.19	4107.15		5972.49	7005.94
LPS in	22.0006	4663.98	5851.8	6365.81	6138.93	3284.28	5077.86	4768.77	4401.41	3411.63	4878.57	4841.2	4575.69	3545.54	5311.11	4906.02	4603.33	3514.45	5568.63	5361.94	4843.22	3401.33	4874.55	5100.56	4579.8	3303.58	4920.72	5255.28	5025.49	3874.57	3847.23	5407.65	5630.78	3753.27		5365.13	6462.58	3671.95		5672.18	6346.55	4123.5		5978.35	7018.36
LPS in	22.5006	4692.58	5847.77	6362.43	6159.1	3365.55	5074.25	4834.66	4447.43	3451.44	4834.29	4922.66	4611.99	3590.58	5319.1	4978.2	4656.92	3551.19	5588.38	5402.14	4873.79	3420.63	4905.11	5159.93	4644.18	3319.29	4957.79	5304.17	5070.89	3910.98	3965.86	5440.3	5655.63	3754.67		5412.46	6519.64	3710.3		5731.3	6422.16	4142.49		6031.81	7069.36
LPS in	23.0006	4680.77	5805.41	6373.39	6157.29	3356.82	5092.19	4879.96	4477.57	3465.6	4815.21	4942.82	4656.02	3573.73	5289.34	4990.34	4707.44	3563.53	5565.49	5428.8	4907.65	3419.82	4789.04	5164.1	4701.21	3297.47	5051.81	5361.99	5071.88	3907.78	3977.27	5468.75	5668.79	3760.25		5415.82	6544.62	3720.82		5731.2	6502.92	4140.94		6011.12	7119.21
LPS in	23.5006	4674.12	5824.86	6337.02	6151.37	3356.92	5023.41	4914.53	4506.67	3486.4	4825.49	5002.73	4637.29	3621.32	5317.11	5028.98	4717.47	3607.34	5552.82	5469.93	4918.32	3439.58	4693.79	5181.05	4703.12	3324.5	5161.16	5401.97	5133.42	3933.02	4012.34	5500.93	5745.63	3785.46		5439.81	6612.13	3738.57		5787.17	6541.48	4133.87		6103.35	7135.03
		VC				LPS 22				LPS 7.3				LPS 2.4				LPS 0.8				LPS .27				LPS 0.091				LPS 0.03				LPS 0.01				LPS 0.0003				LPS 0.001
LPS in	0.00069278	1	1	1	1	1	1	1	1	1	1	1	1	1	1	1	1	1	1	1	1	1	1	1	1	1	1	1	1	1	1	1	1	1	#DIV/0!	1	1	1	#DIV/0!	1	1	1	#DIV/0!	1	1
LPS in	0.500621	0.934105	0.925332	0.915415	0.922858	0.943004	0.908348	0.933103	0.914953	0.960624	0.923516	0.946096	0.936932	0.990273	0.933802	0.961455	0.939444	0.979381	0.949469	0.923526	0.891582	0.968839	0.937809	0.959809	0.951925	0.979618	0.940595	0.981733	0.960729	0.9725	0.93705	0.98637	0.961616	0.972423	#DIV/0!	0.990648	0.985831	0.9843	#DIV/0!	0.980953	0.990289	0.962165	#DIV/0!	0.992713	1.00793
LPS in	1.00062	0.903536	0.91063	0.894175	0.907586	0.798932	0.781351	0.776485	0.790881	0.803826	0.802746	0.785121	0.801251	0.82624	0.832021	0.812597	0.799396	0.823984	0.854231	0.780546	0.745397	0.820384	0.816191	0.806793	0.806732	0.84694	0.823613	0.840931	0.815414	0.847103	0.795626	0.879588	0.834755	0.869475	#DIV/0!	0.884005	0.893169	0.90365	#DIV/0!	0.908756	0.905147	0.88862	#DIV/0!	0.936518	0.949807
LPS in	1.50063	0.893681	0.897209	0.885927	0.883825	0.718153	0.691587	0.694718	0.731288	0.720373	0.687977	0.685325	0.70564	0.735833	0.710391	0.69105	0.709351	0.728991	0.774399	0.666376	0.675664	0.724592	0.727859	0.71162	0.727981	0.755031	0.744333	0.740035	0.744313	0.785165	0.712053	0.776725	0.76411	0.810553	#DIV/0!	0.787118	0.826782	0.865401	#DIV/0!	0.829365	0.847581	0.842088	#DIV/0!	0.873797	0.902863
LPS in	2.00063	0.912662	0.904616	0.889982	0.892326	0.691073	0.632434	0.65772	0.691392	0.700373	0.637368	0.654957	0.666562	0.714393	0.65983	0.649462	0.674148	0.708588	0.704551	0.631636	0.652833	0.712614	0.667979	0.658738	0.687252	0.73717	0.681346	0.691716	0.710426	0.757279	0.658827	0.722558	0.714846	0.77747	#DIV/0!	0.738976	0.786507	0.830778	#DIV/0!	0.762276	0.803334	0.831105	#DIV/0!	0.79791	0.856107
LPS in	2.50063	0.927084	0.905196	0.885686	0.894473	0.700421	0.634449	0.642724	0.672898	0.712467	0.639726	0.659193	0.657075	0.738191	0.660689	0.650622	0.663023	0.726969	0.702991	0.636224	0.645132	0.728894	0.6669	0.650471	0.673493	0.763238	0.679716	0.681663	0.69713	0.761929	0.652303	0.71563	0.703864	0.773782	#DIV/0!	0.730307	0.751993	0.813623	#DIV/0!	0.730616	0.769556	0.829374	#DIV/0!	0.767562	0.815467
LPS in	3.00063	0.924072	0.895553	0.878414	0.882754	0.71874	0.646827	0.639689	0.661115	0.730523	0.651838	0.652702	0.644028	0.746288	0.667032	0.649569	0.650425	0.73984	0.701081	0.630727	0.640317	0.745208	0.674385	0.652606	0.664299	0.778191	0.688135	0.677949	0.678364	0.768376	0.659968	0.707755	0.693586	0.778294	#DIV/0!	0.718566	0.719651	0.809084	#DIV/0!	0.724937	0.7385	0.829667	#DIV/0!	0.745306	0.783884
LPS in	3.50063	0.913942	0.887195	0.87266	0.867331	0.717977	0.640504	0.632497	0.64291	0.73231	0.655625	0.647011	0.635988	0.744463	0.656397	0.64486	0.644856	0.738257	0.690014	0.621904	0.626839	0.744612	0.663074	0.650679	0.651255	0.773627	0.67558	0.674147	0.660413	0.765482	0.649421	0.701202	0.679797	0.773373	#DIV/0!	0.709881	0.69519	0.805616	#DIV/0!	0.718363	0.71243	0.820237	#DIV/0!	0.729989	0.766579
LPS in	4.00063	0.905398	0.887046	0.868109	0.863622	0.712929	0.633324	0.632626	0.634117	0.725539	0.652157	0.646433	0.62938	0.735389	0.654356	0.641396	0.639799	0.729877	0.682044	0.616562	0.617744	0.740342	0.653388	0.647248	0.636573	0.768129	0.665649	0.684176	0.647298	0.761507	0.635941	0.703753	0.67678	0.766543	#DIV/0!	0.711732	0.683783	0.803844	#DIV/0!	0.716006	0.700555	0.817518	#DIV/0!	0.736873	0.745593
LPS in	4.50063	0.898931	0.874734	0.857509	0.859246	0.708043	0.636753	0.641282	0.631637	0.716163	0.647309	0.641242	0.622211	0.726019	0.650715	0.640565	0.635887	0.723843	0.680659	0.617743	0.613509	0.727616	0.649612	0.650495	0.628497	0.760883	0.667191	0.689739	0.638476	0.757883	0.624998	0.714062	0.670646	0.757591	#DIV/0!	0.721522	0.677083	0.80013	#DIV/0!	0.716476	0.700759	0.819621	#DIV/0!	0.748297	0.746574
LPS in	5.00063	0.890678	0.86926	0.855312	0.857576	0.704315	0.641578	0.642297	0.626558	0.699749	0.643995	0.641571	0.612032	0.715602	0.64866	0.638841	0.633995	0.711723	0.676443	0.618261	0.608255	0.723776	0.649142	0.646662	0.614662	0.752792	0.666575	0.688837	0.63363	0.746875	0.628242	0.714028	0.664141	0.751665	#DIV/0!	0.7351	0.668347	0.795001	#DIV/0!	0.724051	0.694525	0.824369	#DIV/0!	0.758663	0.74623
LPS in	5.50063	0.890876	0.867385	0.854679	0.854201	0.705778	0.640512	0.642342	0.620281	0.695382	0.640864	0.632503	0.601608	0.718018	0.648771	0.630535	0.62904	0.710379	0.679832	0.620461	0.602136	0.71787	0.654478	0.647971	0.608177	0.752173	0.67102	0.690191	0.62945	0.748319	0.635129	0.722828	0.659194	0.751924	#DIV/0!	0.733041	0.670997	0.798445	#DIV/0!	0.729605	0.700648	0.818325	#DIV/0!	0.766254	0.74171
LPS in	6.00063	0.896083	0.871011	0.852799	0.851716	0.703511	0.647268	0.637071	0.613492	0.697654	0.640559	0.630818	0.601681	0.718352	0.659395	0.632011	0.624637	0.706208	0.686067	0.623524	0.596541	0.721386	0.658613	0.644799	0.60299	0.749331	0.676679	0.69005	0.621417	0.752066	0.64335	0.725391	0.653786	0.758434	#DIV/0!	0.740848	0.67483	0.807173	#DIV/0!	0.733	0.696371	0.83167	#DIV/0!	0.773375	0.738403
LPS in	6.50063	0.897936	0.86987	0.849279	0.851321	0.69868	0.652452	0.637571	0.611963	0.702578	0.634207	0.629329	0.600201	0.720311	0.662736	0.633277	0.621597	0.7073	0.694056	0.626075	0.593493	0.724738	0.6643	0.653272	0.601113	0.753675	0.685792	0.693611	0.624187	0.75883	0.644042	0.727081	0.660088	0.762536	#DIV/0!	0.755537	0.677819	0.815512	#DIV/0!	0.73908	0.694179	0.846176	#DIV/0!	0.778031	0.74527
LPS in	7.00063	0.901176	0.857525	0.8454	0.847515	0.701458	0.653351	0.644209	0.607926	0.708892	0.638188	0.631718	0.598192	0.725148	0.672143	0.63564	0.619249	0.708205	0.700227	0.631669	0.591393	0.729219	0.676049	0.661572	0.604994	0.751884	0.697365	0.698765	0.630271	0.768332	0.655087	0.737542	0.668902	0.774065	#DIV/0!	0.768766	0.68764	0.824066	#DIV/0!	0.755892	0.7054	0.855297	#DIV/0!	0.792474	0.751853
LPS in	7.50063	0.903137	0.861608	0.841638	0.84687	0.707381	0.662218	0.652937	0.609538	0.719862	0.643017	0.634378	0.599762	0.728971	0.68044	0.637826	0.620516	0.717529	0.710299	0.636421	0.597276	0.736326	0.689659	0.665527	0.607886	0.76177	0.709645	0.707642	0.640301	0.778188	0.658949	0.747414	0.676319	0.792473	#DIV/0!	0.775285	0.695959	0.833063	#DIV/0!	0.777734	0.711835	0.863038	#DIV/0!	0.807673	0.761383
LPS in	8.00063	0.906643	0.857737	0.84493	0.843574	0.710636	0.670224	0.651546	0.603974	0.72627	0.651151	0.640844	0.599859	0.739398	0.686176	0.64197	0.621002	0.726507	0.723329	0.644764	0.605406	0.742924	0.700417	0.675948	0.613619	0.776218	0.722238	0.724686	0.651662	0.792304	0.670912	0.761349	0.686236	0.806984	#DIV/0!	0.790695	0.70668	0.841129	#DIV/0!	0.788142	0.725813	0.877119	#DIV/0!	0.822408	0.771869
LPS in	8.50063	0.907503	0.852684	0.84173	0.842514	0.717521	0.681172	0.653418	0.606025	0.735328	0.662935	0.64663	0.603221	0.74427	0.703809	0.650567	0.626281	0.731855	0.732434	0.650421	0.602021	0.75407	0.710735	0.686365	0.624589	0.785166	0.73439	0.738743	0.661697	0.808529	0.681275	0.777605	0.69763	0.81963	#DIV/0!	0.803982	0.717445	0.852171	#DIV/0!	0.799129	0.738559	0.88871	#DIV/0!	0.838398	0.785551
LPS in	9.00062	0.911285	0.844895	0.840461	0.841582	0.72842	0.687727	0.654678	0.607441	0.741937	0.673349	0.652266	0.610775	0.753773	0.713502	0.655676	0.630876	0.738702	0.750662	0.661581	0.609901	0.765238	0.721258	0.699004	0.630963	0.799945	0.748003	0.751231	0.667596	0.823666	0.691931	0.798799	0.710844	0.830629	#DIV/0!	0.821083	0.729126	0.870251	#DIV/0!	0.818157	0.74799	0.898878	#DIV/0!	0.854438	0.803236
LPS in	9.50062	0.910906	0.833799	0.838325	0.839343	0.727793	0.70006	0.665156	0.608863	0.745581	0.678705	0.664313	0.610667	0.757608	0.724525	0.66668	0.640089	0.746512	0.76156	0.665956	0.613438	0.768028	0.730116	0.708455	0.631093	0.812033	0.762621	0.758307	0.668989	0.833943	0.706779	0.813647	0.714429	0.844552	#DIV/0!	0.843486	0.742647	0.882503	#DIV/0!	0.83665	0.760341	0.913413	#DIV/0!	0.872133	0.814627
LPS in	10.0006	0.913196	0.83557	0.833606	0.836587	0.725188	0.710934	0.666592	0.613557	0.750368	0.683656	0.66765	0.606023	0.759498	0.725924	0.671084	0.64572	0.754427	0.773357	0.669122	0.615601	0.777838	0.736024	0.718472	0.634956	0.824013	0.775733	0.772699	0.680687	0.843801	0.715399	0.827403	0.726608	0.852418	#DIV/0!	0.855225	0.758683	0.896373	#DIV/0!	0.840565	0.77633	0.922888	#DIV/0!	0.883378	0.824901
LPS in	10.5006	0.915019	0.839676	0.837713	0.833379	0.732189	0.715932	0.669285	0.618316	0.74892	0.687973	0.66635	0.611673	0.76382	0.731085	0.679077	0.65035	0.762924	0.777164	0.670213	0.617165	0.786438	0.737601	0.718977	0.638218	0.834604	0.777478	0.777334	0.684573	0.848192	0.718064	0.837833	0.738289	0.86409	#DIV/0!	0.864972	0.764382	0.90296	#DIV/0!	0.848877	0.793394	0.929362	#DIV/0!	0.893871	0.844367
LPS in	11.0006	0.914704	0.831879	0.836155	0.833107	0.73382	0.721197	0.671168	0.613642	0.75565	0.694474	0.669429	0.609335	0.756972	0.739783	0.683768	0.648071	0.765419	0.781729	0.675045	0.622055	0.791463	0.73857	0.727445	0.640822	0.843003	0.773158	0.781858	0.688264	0.853372	0.727752	0.846852	0.748408	0.866527	#DIV/0!	0.873702	0.767843	0.90793	#DIV/0!	0.860489	0.803114	0.939918	#DIV/0!	0.904082	0.859712
LPS in	11.5006	0.912203	0.83081	0.834252	0.831093	0.740802	0.723651	0.670837	0.609991	0.753015	0.700091	0.669021	0.612188	0.766225	0.741009	0.68441	0.650635	0.771653	0.779217	0.678979	0.625333	0.7945	0.742167	0.735172	0.645635	0.841208	0.775472	0.788265	0.691985	0.855931	0.72968	0.849072	0.751893	0.87135	#DIV/0!	0.878373	0.771298	0.918071	#DIV/0!	0.868348	0.81393	0.945905	#DIV/0!	0.909409	0.868454
LPS in	12.0006	0.912747	0.821512	0.832403	0.828151	0.744427	0.723312	0.678996	0.605605	0.757108	0.700525	0.666873	0.611491	0.776612	0.74106	0.691636	0.654186	0.774161	0.780106	0.680024	0.626945	0.79807	0.745502	0.737563	0.644376	0.847654	0.772405	0.78939	0.693039	0.856714	0.721045	0.855109	0.755507	0.876874	#DIV/0!	0.88473	0.776792	0.918212	#DIV/0!	0.870533	0.819598	0.952197	#DIV/0!	0.916089	0.872802
LPS in	12.5006	0.914394	0.822681	0.833947	0.823133	0.748368	0.726915	0.683138	0.600886	0.754899	0.707182	0.669203	0.607923	0.772943	0.743647	0.693787	0.656011	0.773538	0.781937	0.678268	0.630257	0.80533	0.739061	0.743405	0.649438	0.849204	0.773496	0.787131	0.694309	0.859883	0.715917	0.858514	0.756235	0.881577	#DIV/0!	0.886055	0.778819	0.928139	#DIV/0!	0.870727	0.828768	0.956516	#DIV/0!	0.920841	0.873608
LPS in	13.0006	0.917538	0.826225	0.831984	0.824953	0.747727	0.724973	0.676154	0.60285	0.757747	0.708663	0.675019	0.608045	0.772167	0.744701	0.696371	0.652268	0.774182	0.784186	0.682679	0.633332	0.809695	0.734299	0.740047	0.645786	0.852513	0.77365	0.78864	0.694477	0.864554	0.722096	0.859659	0.755142	0.887581	#DIV/0!	0.888813	0.78285	0.931051	#DIV/0!	0.880482	0.831671	0.962929	#DIV/0!	0.923904	0.875633
LPS in	13.5006	0.915793	0.823388	0.836007	0.824189	0.744454	0.729911	0.672034	0.597828	0.758952	0.713134	0.677173	0.607237	0.778453	0.747074	0.6986	0.653208	0.78019	0.783172	0.678662	0.635235	0.803265	0.734896	0.738853	0.643635	0.8559	0.782482	0.791008	0.695105	0.868434	0.730546	0.863477	0.755767	0.893208	#DIV/0!	0.888881	0.782161	0.93387	#DIV/0!	0.884634	0.829591	0.969363	#DIV/0!	0.929191	0.883781
LPS in	14.0006	0.915904	0.815431	0.833784	0.822374	0.745211	0.728157	0.673167	0.592811	0.764483	0.716607	0.678297	0.606865	0.781945	0.746747	0.699526	0.660672	0.785523	0.784324	0.684079	0.634112	0.804066	0.73549	0.742903	0.643666	0.862508	0.772928	0.796051	0.69441	0.865387	0.70804	0.867155	0.752306	0.89366	#DIV/0!	0.897635	0.779953	0.93366	#DIV/0!	0.892803	0.831852	0.969288	#DIV/0!	0.930769	0.881711
LPS in	14.5006	0.91396	0.818301	0.83004	0.818737	0.74687	0.724134	0.675068	0.596625	0.762191	0.711934	0.67624	0.607947	0.783268	0.748332	0.70095	0.659661	0.786712	0.787365	0.685262	0.63293	0.806884	0.734745	0.741266	0.639572	0.858701	0.773826	0.794141	0.695054	0.872394	0.712735	0.873522	0.754612	0.898934	#DIV/0!	0.899677	0.783189	0.939217	#DIV/0!	0.89645	0.825491	0.979167	#DIV/0!	0.937556	0.887417
LPS in	15.0006	0.913535	0.81588	0.832157	0.818129	0.746505	0.725502	0.67518	0.598971	0.763232	0.71453	0.676176	0.606317	0.786227	0.7443	0.698708	0.660113	0.789817	0.788981	0.680743	0.636196	0.811947	0.724643	0.73928	0.633124	0.862979	0.776688	0.794633	0.687772	0.87339	0.705408	0.87225	0.757095	0.900125	#DIV/0!	0.905997	0.788914	0.946267	#DIV/0!	0.900269	0.826454	0.979655	#DIV/0!	0.940017	0.888257
LPS in	15.5006	0.910214	0.819723	0.832647	0.811827	0.74415	0.728189	0.673326	0.596797	0.768591	0.71286	0.679924	0.603711	0.789603	0.749638	0.699758	0.662282	0.79232	0.793381	0.685281	0.631854	0.812414	0.731856	0.737781	0.629047	0.863808	0.776505	0.796638	0.6838	0.876016	0.68289	0.870191	0.757867	0.899743	#DIV/0!	0.907754	0.79163	0.947816	#DIV/0!	0.907374	0.831906	0.981617	#DIV/0!	0.944257	0.89642
LPS in	16.0006	0.908863	0.816784	0.829328	0.812538	0.74603	0.728033	0.671887	0.594259	0.766665	0.717983	0.678625	0.599223	0.792079	0.744828	0.700222	0.662241	0.796003	0.793136	0.691866	0.633598	0.813525	0.739048	0.736322	0.628757	0.865526	0.773458	0.797567	0.678758	0.878226	0.604291	0.875689	0.75676	0.905392	#DIV/0!	0.914031	0.792391	0.952036	#DIV/0!	0.910387	0.837402	0.982088	#DIV/0!	0.951672	0.896039
LPS in	16.5006	0.909922	0.811505	0.827294	0.809911	0.745928	0.730641	0.672069	0.596098	0.764441	0.722244	0.680358	0.596856	0.79022	0.743981	0.69983	0.661435	0.797397	0.79335	0.691571	0.63444	0.812702	0.730311	0.742475	0.628435	0.86484	0.780165	0.800943	0.676483	0.881825	0.584355	0.87678	0.751863	0.911646	#DIV/0!	0.914396	0.79225	0.958892	#DIV/0!	0.913368	0.835318	0.979504	#DIV/0!	0.949956	0.893328
LPS in	17.0006	0.91203	0.81387	0.825661	0.805456	0.743471	0.731621	0.667535	0.596437	0.765535	0.722928	0.684812	0.597715	0.792214	0.747494	0.699867	0.662742	0.797906	0.795009	0.690983	0.631824	0.814118	0.736728	0.742305	0.626184	0.868535	0.782193	0.802952	0.672325	0.884145	0.586452	0.879814	0.747389	0.914785	#DIV/0!	0.920874	0.799169	0.96042	#DIV/0!	0.919894	0.839646	0.985049	#DIV/0!	0.955521	0.900423
LPS in	17.5006	0.913705	0.811828	0.81918	0.805441	0.745289	0.727339	0.667679	0.59423	0.761676	0.721319	0.682603	0.59769	0.795086	0.751624	0.703026	0.663805	0.801633	0.791371	0.689887	0.628787	0.820173	0.734883	0.744905	0.625586	0.867696	0.783765	0.800438	0.671523	0.886948	0.61064	0.882484	0.74144	0.918781	#DIV/0!	0.924415	0.799853	0.961541	#DIV/0!	0.920992	0.842873	0.991507	#DIV/0!	0.961557	0.898946
LPS in	18.0006	0.911834	0.81148	0.824667	0.804948	0.743029	0.729222	0.670283	0.596964	0.768874	0.726379	0.684066	0.598692	0.79901	0.751535	0.703953	0.665749	0.80224	0.790068	0.690141	0.629696	0.822208	0.736982	0.740942	0.619933	0.870463	0.778828	0.805547	0.673372	0.889112	0.621834	0.87815	0.744987	0.920747	#DIV/0!	0.925085	0.802098	0.96763	#DIV/0!	0.924911	0.84458	0.99493	#DIV/0!	0.96295	0.900366
LPS in	18.5006	0.909464	0.805358	0.827879	0.802407	0.746207	0.731361	0.667755	0.594133	0.768915	0.725491	0.680617	0.595467	0.799942	0.747125	0.708433	0.666765	0.804274	0.785955	0.69309	0.630693	0.8244	0.737609	0.74518	0.620332	0.875986	0.772611	0.806944	0.668523	0.89191	0.642163	0.884966	0.752656	0.922738	#DIV/0!	0.930491	0.805721	0.965476	#DIV/0!	0.925792	0.843877	0.994572	#DIV/0!	0.959451	0.902515
LPS in	19.0006	0.90783	0.795883	0.82372	0.800284	0.748565	0.73161	0.665837	0.595213	0.775063	0.720589	0.683053	0.593727	0.803074	0.751244	0.706625	0.662788	0.80773	0.79012	0.695954	0.633267	0.823765	0.729289	0.743872	0.619333	0.878243	0.771503	0.809866	0.668476	0.897185	0.649533	0.885458	0.749197	0.918367	#DIV/0!	0.929935	0.807109	0.971996	#DIV/0!	0.928665	0.845943	0.993345	#DIV/0!	0.959997	0.904097
LPS in	19.5006	0.902664	0.794902	0.820863	0.793583	0.748407	0.73112	0.663078	0.592026	0.77592	0.721736	0.68423	0.589342	0.811254	0.749868	0.712086	0.663101	0.807668	0.781166	0.691484	0.633647	0.823468	0.728884	0.749368	0.616512	0.874673	0.770954	0.810497	0.664417	0.894654	0.648446	0.886324	0.750881	0.921526	#DIV/0!	0.932834	0.806478	0.970184	#DIV/0!	0.926857	0.850057	0.99543	#DIV/0!	0.962821	0.908027
LPS in	20.0006	0.903475	0.79521	0.818322	0.792123	0.74949	0.731089	0.665972	0.590283	0.77616	0.722881	0.68529	0.59327	0.812252	0.74514	0.707218	0.66319	0.8082	0.781888	0.693795	0.63225	0.819858	0.726497	0.746125	0.617723	0.87497	0.751444	0.812435	0.665563	0.892939	0.648282	0.895624	0.757407	0.925775	#DIV/0!	0.932922	0.811091	0.974373	#DIV/0!	0.928218	0.855721	0.99407	#DIV/0!	0.961703	0.912695
LPS in	20.5006	0.90141	0.794009	0.813578	0.789255	0.748937	0.726344	0.664887	0.593181	0.77228	0.721988	0.681949	0.593262	0.813037	0.744943	0.711959	0.6615	0.80944	0.786694	0.693272	0.637172	0.827203	0.728699	0.748553	0.611837	0.880318	0.736044	0.814914	0.668346	0.895771	0.645397	0.897636	0.753484	0.930121	#DIV/0!	0.934739	0.80919	0.971618	#DIV/0!	0.927739	0.856206	1.00022	#DIV/0!	0.970133	0.91398
LPS in	21.0006	0.893739	0.786227	0.807291	0.78273	0.747224	0.721211	0.66467	0.591615	0.771326	0.726916	0.678468	0.59489	0.814374	0.747699	0.711544	0.660498	0.811145	0.782133	0.691932	0.637839	0.825247	0.726131	0.747264	0.610694	0.880528	0.709632	0.809944	0.674179	0.898626	0.640271	0.898386	0.753809	0.92777	#DIV/0!	0.937147	0.805424	0.970164	#DIV/0!	0.928536	0.855088	0.996122	#DIV/0!	0.967553	0.912862
LPS in	21.5006	0.892041	0.783824	0.811065	0.779262	0.743692	0.722454	0.663346	0.589433	0.770749	0.725658	0.682301	0.593042	0.814761	0.746514	0.713671	0.660403	0.812766	0.76957	0.689506	0.63906	0.823825	0.724566	0.748984	0.608471	0.882281	0.699974	0.810637	0.671407	0.89518	0.626195	0.895597	0.753323	0.928668	#DIV/0!	0.933901	0.804936	0.963829	#DIV/0!	0.925122	0.852718	0.995012	#DIV/0!	0.969875	0.911759
LPS in	22.0006	0.885275	0.786113	0.807041	0.773881	0.738939	0.731481	0.663882	0.593665	0.77469	0.732833	0.679514	0.593285	0.812722	0.754293	0.71227	0.662884	0.806748	0.779436	0.686729	0.642422	0.825888	0.728878	0.75211	0.607263	0.878218	0.722004	0.819244	0.671631	0.89745	0.621874	0.900091	0.756598	0.92835	#DIV/0!	0.936326	0.810927	0.962918	#DIV/0!	0.923866	0.853169	0.998973	#DIV/0!	0.970827	0.913375
LPS in	22.5006	0.890704	0.785573	0.806611	0.776424	0.757225	0.730961	0.673055	0.599873	0.783728	0.726182	0.690949	0.597991	0.823048	0.755429	0.722748	0.670602	0.815182	0.7822	0.691877	0.646476	0.830574	0.733447	0.760864	0.6158	0.882395	0.727444	0.826865	0.677699	0.905884	0.641051	0.905526	0.759937	0.928697	#DIV/0!	0.944587	0.818086	0.972975	#DIV/0!	0.933495	0.863334	1.00357	#DIV/0!	0.979508	0.920013
LPS in	23.0006	0.888463	0.779882	0.808001	0.776196	0.75526	0.733546	0.679363	0.603938	0.786944	0.723316	0.693778	0.6037	0.819184	0.751201	0.724511	0.677876	0.818015	0.778996	0.695292	0.650967	0.830378	0.716093	0.76148	0.623361	0.876595	0.741239	0.835879	0.677831	0.905142	0.642894	0.910261	0.761706	0.930079	#DIV/0!	0.945173	0.821221	0.975733	#DIV/0!	0.933478	0.87419	1.0032	#DIV/0!	0.976148	0.9265
LPS in	23.5006	0.8872	0.782495	0.803391	0.775449	0.755282	0.723638	0.684175	0.607863	0.791667	0.72486	0.702187	0.601271	0.830095	0.755146	0.730121	0.67932	0.828072	0.777224	0.70056	0.652382	0.835175	0.70185	0.763979	0.623614	0.88378	0.757284	0.842111	0.686056	0.910989	0.648563	0.915617	0.772031	0.936313	#DIV/0!	0.94936	0.829692	0.980389	#DIV/0!	0.942594	0.879374	1.00149	#DIV/0!	0.991125	0.928559

## Sheet: 1F
	Time	VC				LPS 22				LPS 7.3				LPS 2.4				LPS 0.8				LPS .27				LPS 0.091				LPS 0.03				LPS 0.01				LPS 0.0003				LPS 0.001
LPS in	0.00069278	1	1	1	1	1	1	1	1	1	1	1	1	1	1	1	1	1	1	1	1	1	1	1	1	1	1	1	1	1	1	1	1	1	#DIV/0!	1	1	1	#DIV/0!	1	1	1	#DIV/0!	1	1
LPS in	0.500621	0.934105	0.925332	0.915415	0.922858	0.943004	0.908348	0.933103	0.914953	0.960624	0.923516	0.946096	0.936932	0.990273	0.933802	0.961455	0.939444	0.979381	0.949469	0.923526	0.891582	0.968839	0.937809	0.959809	0.951925	0.979618	0.940595	0.981733	0.960729	0.9725	0.93705	0.98637	0.961616	0.972423	#DIV/0!	0.990648	0.985831	0.9843	#DIV/0!	0.980953	0.990289	0.962165	#DIV/0!	0.992713	1.00793
LPS in	1.00062	0.903536	0.91063	0.894175	0.907586	0.798932	0.781351	0.776485	0.790881	0.803826	0.802746	0.785121	0.801251	0.82624	0.832021	0.812597	0.799396	0.823984	0.854231	0.780546	0.745397	0.820384	0.816191	0.806793	0.806732	0.84694	0.823613	0.840931	0.815414	0.847103	0.795626	0.879588	0.834755	0.869475	#DIV/0!	0.884005	0.893169	0.90365	#DIV/0!	0.908756	0.905147	0.88862	#DIV/0!	0.936518	0.949807
LPS in	1.50063	0.893681	0.897209	0.885927	0.883825	0.718153	0.691587	0.694718	0.731288	0.720373	0.687977	0.685325	0.70564	0.735833	0.710391	0.69105	0.709351	0.728991	0.774399	0.666376	0.675664	0.724592	0.727859	0.71162	0.727981	0.755031	0.744333	0.740035	0.744313	0.785165	0.712053	0.776725	0.76411	0.810553	#DIV/0!	0.787118	0.826782	0.865401	#DIV/0!	0.829365	0.847581	0.842088	#DIV/0!	0.873797	0.902863
LPS in	2.00063	0.912662	0.904616	0.889982	0.892326	0.691073	0.632434	0.65772	0.691392	0.700373	0.637368	0.654957	0.666562	0.714393	0.65983	0.649462	0.674148	0.708588	0.704551	0.631636	0.652833	0.712614	0.667979	0.658738	0.687252	0.73717	0.681346	0.691716	0.710426	0.757279	0.658827	0.722558	0.714846	0.77747	#DIV/0!	0.738976	0.786507	0.830778	#DIV/0!	0.762276	0.803334	0.831105	#DIV/0!	0.79791	0.856107
LPS in	2.50063	0.927084	0.905196	0.885686	0.894473	0.700421	0.634449	0.642724	0.672898	0.712467	0.639726	0.659193	0.657075	0.738191	0.660689	0.650622	0.663023	0.726969	0.702991	0.636224	0.645132	0.728894	0.6669	0.650471	0.673493	0.763238	0.679716	0.681663	0.69713	0.761929	0.652303	0.71563	0.703864	0.773782	#DIV/0!	0.730307	0.751993	0.813623	#DIV/0!	0.730616	0.769556	0.829374	#DIV/0!	0.767562	0.815467
LPS in	3.00063	0.924072	0.895553	0.878414	0.882754	0.71874	0.646827	0.639689	0.661115	0.730523	0.651838	0.652702	0.644028	0.746288	0.667032	0.649569	0.650425	0.73984	0.701081	0.630727	0.640317	0.745208	0.674385	0.652606	0.664299	0.778191	0.688135	0.677949	0.678364	0.768376	0.659968	0.707755	0.693586	0.778294	#DIV/0!	0.718566	0.719651	0.809084	#DIV/0!	0.724937	0.7385	0.829667	#DIV/0!	0.745306	0.783884
LPS in	3.50063	0.913942	0.887195	0.87266	0.867331	0.717977	0.640504	0.632497	0.64291	0.73231	0.655625	0.647011	0.635988	0.744463	0.656397	0.64486	0.644856	0.738257	0.690014	0.621904	0.626839	0.744612	0.663074	0.650679	0.651255	0.773627	0.67558	0.674147	0.660413	0.765482	0.649421	0.701202	0.679797	0.773373	#DIV/0!	0.709881	0.69519	0.805616	#DIV/0!	0.718363	0.71243	0.820237	#DIV/0!	0.729989	0.766579
LPS in	4.00063	0.905398	0.887046	0.868109	0.863622	0.712929	0.633324	0.632626	0.634117	0.725539	0.652157	0.646433	0.62938	0.735389	0.654356	0.641396	0.639799	0.729877	0.682044	0.616562	0.617744	0.740342	0.653388	0.647248	0.636573	0.768129	0.665649	0.684176	0.647298	0.761507	0.635941	0.703753	0.67678	0.766543	#DIV/0!	0.711732	0.683783	0.803844	#DIV/0!	0.716006	0.700555	0.817518	#DIV/0!	0.736873	0.745593
LPS in	4.50063	0.898931	0.874734	0.857509	0.859246	0.708043	0.636753	0.641282	0.631637	0.716163	0.647309	0.641242	0.622211	0.726019	0.650715	0.640565	0.635887	0.723843	0.680659	0.617743	0.613509	0.727616	0.649612	0.650495	0.628497	0.760883	0.667191	0.689739	0.638476	0.757883	0.624998	0.714062	0.670646	0.757591	#DIV/0!	0.721522	0.677083	0.80013	#DIV/0!	0.716476	0.700759	0.819621	#DIV/0!	0.748297	0.746574
LPS in	5.00063	0.890678	0.86926	0.855312	0.857576	0.704315	0.641578	0.642297	0.626558	0.699749	0.643995	0.641571	0.612032	0.715602	0.64866	0.638841	0.633995	0.711723	0.676443	0.618261	0.608255	0.723776	0.649142	0.646662	0.614662	0.752792	0.666575	0.688837	0.63363	0.746875	0.628242	0.714028	0.664141	0.751665	#DIV/0!	0.7351	0.668347	0.795001	#DIV/0!	0.724051	0.694525	0.824369	#DIV/0!	0.758663	0.74623
LPS in	5.50063	0.890876	0.867385	0.854679	0.854201	0.705778	0.640512	0.642342	0.620281	0.695382	0.640864	0.632503	0.601608	0.718018	0.648771	0.630535	0.62904	0.710379	0.679832	0.620461	0.602136	0.71787	0.654478	0.647971	0.608177	0.752173	0.67102	0.690191	0.62945	0.748319	0.635129	0.722828	0.659194	0.751924	#DIV/0!	0.733041	0.670997	0.798445	#DIV/0!	0.729605	0.700648	0.818325	#DIV/0!	0.766254	0.74171
LPS in	6.00063	0.896083	0.871011	0.852799	0.851716	0.703511	0.647268	0.637071	0.613492	0.697654	0.640559	0.630818	0.601681	0.718352	0.659395	0.632011	0.624637	0.706208	0.686067	0.623524	0.596541	0.721386	0.658613	0.644799	0.60299	0.749331	0.676679	0.69005	0.621417	0.752066	0.64335	0.725391	0.653786	0.758434	#DIV/0!	0.740848	0.67483	0.807173	#DIV/0!	0.733	0.696371	0.83167	#DIV/0!	0.773375	0.738403
LPS in	6.50063	0.897936	0.86987	0.849279	0.851321	0.69868	0.652452	0.637571	0.611963	0.702578	0.634207	0.629329	0.600201	0.720311	0.662736	0.633277	0.621597	0.7073	0.694056	0.626075	0.593493	0.724738	0.6643	0.653272	0.601113	0.753675	0.685792	0.693611	0.624187	0.75883	0.644042	0.727081	0.660088	0.762536	#DIV/0!	0.755537	0.677819	0.815512	#DIV/0!	0.73908	0.694179	0.846176	#DIV/0!	0.778031	0.74527
LPS in	7.00063	0.901176	0.857525	0.8454	0.847515	0.701458	0.653351	0.644209	0.607926	0.708892	0.638188	0.631718	0.598192	0.725148	0.672143	0.63564	0.619249	0.708205	0.700227	0.631669	0.591393	0.729219	0.676049	0.661572	0.604994	0.751884	0.697365	0.698765	0.630271	0.768332	0.655087	0.737542	0.668902	0.774065	#DIV/0!	0.768766	0.68764	0.824066	#DIV/0!	0.755892	0.7054	0.855297	#DIV/0!	0.792474	0.751853
LPS in	7.50063	0.903137	0.861608	0.841638	0.84687	0.707381	0.662218	0.652937	0.609538	0.719862	0.643017	0.634378	0.599762	0.728971	0.68044	0.637826	0.620516	0.717529	0.710299	0.636421	0.597276	0.736326	0.689659	0.665527	0.607886	0.76177	0.709645	0.707642	0.640301	0.778188	0.658949	0.747414	0.676319	0.792473	#DIV/0!	0.775285	0.695959	0.833063	#DIV/0!	0.777734	0.711835	0.863038	#DIV/0!	0.807673	0.761383
LPS in	8.00063	0.906643	0.857737	0.84493	0.843574	0.710636	0.670224	0.651546	0.603974	0.72627	0.651151	0.640844	0.599859	0.739398	0.686176	0.64197	0.621002	0.726507	0.723329	0.644764	0.605406	0.742924	0.700417	0.675948	0.613619	0.776218	0.722238	0.724686	0.651662	0.792304	0.670912	0.761349	0.686236	0.806984	#DIV/0!	0.790695	0.70668	0.841129	#DIV/0!	0.788142	0.725813	0.877119	#DIV/0!	0.822408	0.771869
LPS in	8.50063	0.907503	0.852684	0.84173	0.842514	0.717521	0.681172	0.653418	0.606025	0.735328	0.662935	0.64663	0.603221	0.74427	0.703809	0.650567	0.626281	0.731855	0.732434	0.650421	0.602021	0.75407	0.710735	0.686365	0.624589	0.785166	0.73439	0.738743	0.661697	0.808529	0.681275	0.777605	0.69763	0.81963	#DIV/0!	0.803982	0.717445	0.852171	#DIV/0!	0.799129	0.738559	0.88871	#DIV/0!	0.838398	0.785551
LPS in	9.00062	0.911285	0.844895	0.840461	0.841582	0.72842	0.687727	0.654678	0.607441	0.741937	0.673349	0.652266	0.610775	0.753773	0.713502	0.655676	0.630876	0.738702	0.750662	0.661581	0.609901	0.765238	0.721258	0.699004	0.630963	0.799945	0.748003	0.751231	0.667596	0.823666	0.691931	0.798799	0.710844	0.830629	#DIV/0!	0.821083	0.729126	0.870251	#DIV/0!	0.818157	0.74799	0.898878	#DIV/0!	0.854438	0.803236
LPS in	9.50062	0.910906	0.833799	0.838325	0.839343	0.727793	0.70006	0.665156	0.608863	0.745581	0.678705	0.664313	0.610667	0.757608	0.724525	0.66668	0.640089	0.746512	0.76156	0.665956	0.613438	0.768028	0.730116	0.708455	0.631093	0.812033	0.762621	0.758307	0.668989	0.833943	0.706779	0.813647	0.714429	0.844552	#DIV/0!	0.843486	0.742647	0.882503	#DIV/0!	0.83665	0.760341	0.913413	#DIV/0!	0.872133	0.814627
LPS in	10.0006	0.913196	0.83557	0.833606	0.836587	0.725188	0.710934	0.666592	0.613557	0.750368	0.683656	0.66765	0.606023	0.759498	0.725924	0.671084	0.64572	0.754427	0.773357	0.669122	0.615601	0.777838	0.736024	0.718472	0.634956	0.824013	0.775733	0.772699	0.680687	0.843801	0.715399	0.827403	0.726608	0.852418	#DIV/0!	0.855225	0.758683	0.896373	#DIV/0!	0.840565	0.77633	0.922888	#DIV/0!	0.883378	0.824901
LPS in	10.5006	0.915019	0.839676	0.837713	0.833379	0.732189	0.715932	0.669285	0.618316	0.74892	0.687973	0.66635	0.611673	0.76382	0.731085	0.679077	0.65035	0.762924	0.777164	0.670213	0.617165	0.786438	0.737601	0.718977	0.638218	0.834604	0.777478	0.777334	0.684573	0.848192	0.718064	0.837833	0.738289	0.86409	#DIV/0!	0.864972	0.764382	0.90296	#DIV/0!	0.848877	0.793394	0.929362	#DIV/0!	0.893871	0.844367
LPS in	11.0006	0.914704	0.831879	0.836155	0.833107	0.73382	0.721197	0.671168	0.613642	0.75565	0.694474	0.669429	0.609335	0.756972	0.739783	0.683768	0.648071	0.765419	0.781729	0.675045	0.622055	0.791463	0.73857	0.727445	0.640822	0.843003	0.773158	0.781858	0.688264	0.853372	0.727752	0.846852	0.748408	0.866527	#DIV/0!	0.873702	0.767843	0.90793	#DIV/0!	0.860489	0.803114	0.939918	#DIV/0!	0.904082	0.859712
LPS in	11.5006	0.912203	0.83081	0.834252	0.831093	0.740802	0.723651	0.670837	0.609991	0.753015	0.700091	0.669021	0.612188	0.766225	0.741009	0.68441	0.650635	0.771653	0.779217	0.678979	0.625333	0.7945	0.742167	0.735172	0.645635	0.841208	0.775472	0.788265	0.691985	0.855931	0.72968	0.849072	0.751893	0.87135	#DIV/0!	0.878373	0.771298	0.918071	#DIV/0!	0.868348	0.81393	0.945905	#DIV/0!	0.909409	0.868454
LPS in	12.0006	0.912747	0.821512	0.832403	0.828151	0.744427	0.723312	0.678996	0.605605	0.757108	0.700525	0.666873	0.611491	0.776612	0.74106	0.691636	0.654186	0.774161	0.780106	0.680024	0.626945	0.79807	0.745502	0.737563	0.644376	0.847654	0.772405	0.78939	0.693039	0.856714	0.721045	0.855109	0.755507	0.876874	#DIV/0!	0.88473	0.776792	0.918212	#DIV/0!	0.870533	0.819598	0.952197	#DIV/0!	0.916089	0.872802
LPS in	12.5006	0.914394	0.822681	0.833947	0.823133	0.748368	0.726915	0.683138	0.600886	0.754899	0.707182	0.669203	0.607923	0.772943	0.743647	0.693787	0.656011	0.773538	0.781937	0.678268	0.630257	0.80533	0.739061	0.743405	0.649438	0.849204	0.773496	0.787131	0.694309	0.859883	0.715917	0.858514	0.756235	0.881577	#DIV/0!	0.886055	0.778819	0.928139	#DIV/0!	0.870727	0.828768	0.956516	#DIV/0!	0.920841	0.873608
LPS in	13.0006	0.917538	0.826225	0.831984	0.824953	0.747727	0.724973	0.676154	0.60285	0.757747	0.708663	0.675019	0.608045	0.772167	0.744701	0.696371	0.652268	0.774182	0.784186	0.682679	0.633332	0.809695	0.734299	0.740047	0.645786	0.852513	0.77365	0.78864	0.694477	0.864554	0.722096	0.859659	0.755142	0.887581	#DIV/0!	0.888813	0.78285	0.931051	#DIV/0!	0.880482	0.831671	0.962929	#DIV/0!	0.923904	0.875633
LPS in	13.5006	0.915793	0.823388	0.836007	0.824189	0.744454	0.729911	0.672034	0.597828	0.758952	0.713134	0.677173	0.607237	0.778453	0.747074	0.6986	0.653208	0.78019	0.783172	0.678662	0.635235	0.803265	0.734896	0.738853	0.643635	0.8559	0.782482	0.791008	0.695105	0.868434	0.730546	0.863477	0.755767	0.893208	#DIV/0!	0.888881	0.782161	0.93387	#DIV/0!	0.884634	0.829591	0.969363	#DIV/0!	0.929191	0.883781
LPS in	14.0006	0.915904	0.815431	0.833784	0.822374	0.745211	0.728157	0.673167	0.592811	0.764483	0.716607	0.678297	0.606865	0.781945	0.746747	0.699526	0.660672	0.785523	0.784324	0.684079	0.634112	0.804066	0.73549	0.742903	0.643666	0.862508	0.772928	0.796051	0.69441	0.865387	0.70804	0.867155	0.752306	0.89366	#DIV/0!	0.897635	0.779953	0.93366	#DIV/0!	0.892803	0.831852	0.969288	#DIV/0!	0.930769	0.881711
LPS in	14.5006	0.91396	0.818301	0.83004	0.818737	0.74687	0.724134	0.675068	0.596625	0.762191	0.711934	0.67624	0.607947	0.783268	0.748332	0.70095	0.659661	0.786712	0.787365	0.685262	0.63293	0.806884	0.734745	0.741266	0.639572	0.858701	0.773826	0.794141	0.695054	0.872394	0.712735	0.873522	0.754612	0.898934	#DIV/0!	0.899677	0.783189	0.939217	#DIV/0!	0.89645	0.825491	0.979167	#DIV/0!	0.937556	0.887417
LPS in	15.0006	0.913535	0.81588	0.832157	0.818129	0.746505	0.725502	0.67518	0.598971	0.763232	0.71453	0.676176	0.606317	0.786227	0.7443	0.698708	0.660113	0.789817	0.788981	0.680743	0.636196	0.811947	0.724643	0.73928	0.633124	0.862979	0.776688	0.794633	0.687772	0.87339	0.705408	0.87225	0.757095	0.900125	#DIV/0!	0.905997	0.788914	0.946267	#DIV/0!	0.900269	0.826454	0.979655	#DIV/0!	0.940017	0.888257
LPS in	15.5006	0.910214	0.819723	0.832647	0.811827	0.74415	0.728189	0.673326	0.596797	0.768591	0.71286	0.679924	0.603711	0.789603	0.749638	0.699758	0.662282	0.79232	0.793381	0.685281	0.631854	0.812414	0.731856	0.737781	0.629047	0.863808	0.776505	0.796638	0.6838	0.876016	0.68289	0.870191	0.757867	0.899743	#DIV/0!	0.907754	0.79163	0.947816	#DIV/0!	0.907374	0.831906	0.981617	#DIV/0!	0.944257	0.89642
LPS in	16.0006	0.908863	0.816784	0.829328	0.812538	0.74603	0.728033	0.671887	0.594259	0.766665	0.717983	0.678625	0.599223	0.792079	0.744828	0.700222	0.662241	0.796003	0.793136	0.691866	0.633598	0.813525	0.739048	0.736322	0.628757	0.865526	0.773458	0.797567	0.678758	0.878226	0.604291	0.875689	0.75676	0.905392	#DIV/0!	0.914031	0.792391	0.952036	#DIV/0!	0.910387	0.837402	0.982088	#DIV/0!	0.951672	0.896039
LPS in	16.5006	0.909922	0.811505	0.827294	0.809911	0.745928	0.730641	0.672069	0.596098	0.764441	0.722244	0.680358	0.596856	0.79022	0.743981	0.69983	0.661435	0.797397	0.79335	0.691571	0.63444	0.812702	0.730311	0.742475	0.628435	0.86484	0.780165	0.800943	0.676483	0.881825	0.584355	0.87678	0.751863	0.911646	#DIV/0!	0.914396	0.79225	0.958892	#DIV/0!	0.913368	0.835318	0.979504	#DIV/0!	0.949956	0.893328
LPS in	17.0006	0.91203	0.81387	0.825661	0.805456	0.743471	0.731621	0.667535	0.596437	0.765535	0.722928	0.684812	0.597715	0.792214	0.747494	0.699867	0.662742	0.797906	0.795009	0.690983	0.631824	0.814118	0.736728	0.742305	0.626184	0.868535	0.782193	0.802952	0.672325	0.884145	0.586452	0.879814	0.747389	0.914785	#DIV/0!	0.920874	0.799169	0.96042	#DIV/0!	0.919894	0.839646	0.985049	#DIV/0!	0.955521	0.900423
LPS in	17.5006	0.913705	0.811828	0.81918	0.805441	0.745289	0.727339	0.667679	0.59423	0.761676	0.721319	0.682603	0.59769	0.795086	0.751624	0.703026	0.663805	0.801633	0.791371	0.689887	0.628787	0.820173	0.734883	0.744905	0.625586	0.867696	0.783765	0.800438	0.671523	0.886948	0.61064	0.882484	0.74144	0.918781	#DIV/0!	0.924415	0.799853	0.961541	#DIV/0!	0.920992	0.842873	0.991507	#DIV/0!	0.961557	0.898946
LPS in	18.0006	0.911834	0.81148	0.824667	0.804948	0.743029	0.729222	0.670283	0.596964	0.768874	0.726379	0.684066	0.598692	0.79901	0.751535	0.703953	0.665749	0.80224	0.790068	0.690141	0.629696	0.822208	0.736982	0.740942	0.619933	0.870463	0.778828	0.805547	0.673372	0.889112	0.621834	0.87815	0.744987	0.920747	#DIV/0!	0.925085	0.802098	0.96763	#DIV/0!	0.924911	0.84458	0.99493	#DIV/0!	0.96295	0.900366
LPS in	18.5006	0.909464	0.805358	0.827879	0.802407	0.746207	0.731361	0.667755	0.594133	0.768915	0.725491	0.680617	0.595467	0.799942	0.747125	0.708433	0.666765	0.804274	0.785955	0.69309	0.630693	0.8244	0.737609	0.74518	0.620332	0.875986	0.772611	0.806944	0.668523	0.89191	0.642163	0.884966	0.752656	0.922738	#DIV/0!	0.930491	0.805721	0.965476	#DIV/0!	0.925792	0.843877	0.994572	#DIV/0!	0.959451	0.902515
LPS in	19.0006	0.90783	0.795883	0.82372	0.800284	0.748565	0.73161	0.665837	0.595213	0.775063	0.720589	0.683053	0.593727	0.803074	0.751244	0.706625	0.662788	0.80773	0.79012	0.695954	0.633267	0.823765	0.729289	0.743872	0.619333	0.878243	0.771503	0.809866	0.668476	0.897185	0.649533	0.885458	0.749197	0.918367	#DIV/0!	0.929935	0.807109	0.971996	#DIV/0!	0.928665	0.845943	0.993345	#DIV/0!	0.959997	0.904097
LPS in	19.5006	0.902664	0.794902	0.820863	0.793583	0.748407	0.73112	0.663078	0.592026	0.77592	0.721736	0.68423	0.589342	0.811254	0.749868	0.712086	0.663101	0.807668	0.781166	0.691484	0.633647	0.823468	0.728884	0.749368	0.616512	0.874673	0.770954	0.810497	0.664417	0.894654	0.648446	0.886324	0.750881	0.921526	#DIV/0!	0.932834	0.806478	0.970184	#DIV/0!	0.926857	0.850057	0.99543	#DIV/0!	0.962821	0.908027
LPS in	20.0006	0.903475	0.79521	0.818322	0.792123	0.74949	0.731089	0.665972	0.590283	0.77616	0.722881	0.68529	0.59327	0.812252	0.74514	0.707218	0.66319	0.8082	0.781888	0.693795	0.63225	0.819858	0.726497	0.746125	0.617723	0.87497	0.751444	0.812435	0.665563	0.892939	0.648282	0.895624	0.757407	0.925775	#DIV/0!	0.932922	0.811091	0.974373	#DIV/0!	0.928218	0.855721	0.99407	#DIV/0!	0.961703	0.912695
LPS in	20.5006	0.90141	0.794009	0.813578	0.789255	0.748937	0.726344	0.664887	0.593181	0.77228	0.721988	0.681949	0.593262	0.813037	0.744943	0.711959	0.6615	0.80944	0.786694	0.693272	0.637172	0.827203	0.728699	0.748553	0.611837	0.880318	0.736044	0.814914	0.668346	0.895771	0.645397	0.897636	0.753484	0.930121	#DIV/0!	0.934739	0.80919	0.971618	#DIV/0!	0.927739	0.856206	1.00022	#DIV/0!	0.970133	0.91398
LPS in	21.0006	0.893739	0.786227	0.807291	0.78273	0.747224	0.721211	0.66467	0.591615	0.771326	0.726916	0.678468	0.59489	0.814374	0.747699	0.711544	0.660498	0.811145	0.782133	0.691932	0.637839	0.825247	0.726131	0.747264	0.610694	0.880528	0.709632	0.809944	0.674179	0.898626	0.640271	0.898386	0.753809	0.92777	#DIV/0!	0.937147	0.805424	0.970164	#DIV/0!	0.928536	0.855088	0.996122	#DIV/0!	0.967553	0.912862
LPS in	21.5006	0.892041	0.783824	0.811065	0.779262	0.743692	0.722454	0.663346	0.589433	0.770749	0.725658	0.682301	0.593042	0.814761	0.746514	0.713671	0.660403	0.812766	0.76957	0.689506	0.63906	0.823825	0.724566	0.748984	0.608471	0.882281	0.699974	0.810637	0.671407	0.89518	0.626195	0.895597	0.753323	0.928668	#DIV/0!	0.933901	0.804936	0.963829	#DIV/0!	0.925122	0.852718	0.995012	#DIV/0!	0.969875	0.911759
LPS in	22.0006	0.885275	0.786113	0.807041	0.773881	0.738939	0.731481	0.663882	0.593665	0.77469	0.732833	0.679514	0.593285	0.812722	0.754293	0.71227	0.662884	0.806748	0.779436	0.686729	0.642422	0.825888	0.728878	0.75211	0.607263	0.878218	0.722004	0.819244	0.671631	0.89745	0.621874	0.900091	0.756598	0.92835	#DIV/0!	0.936326	0.810927	0.962918	#DIV/0!	0.923866	0.853169	0.998973	#DIV/0!	0.970827	0.913375
LPS in	22.5006	0.890704	0.785573	0.806611	0.776424	0.757225	0.730961	0.673055	0.599873	0.783728	0.726182	0.690949	0.597991	0.823048	0.755429	0.722748	0.670602	0.815182	0.7822	0.691877	0.646476	0.830574	0.733447	0.760864	0.6158	0.882395	0.727444	0.826865	0.677699	0.905884	0.641051	0.905526	0.759937	0.928697	#DIV/0!	0.944587	0.818086	0.972975	#DIV/0!	0.933495	0.863334	1.00357	#DIV/0!	0.979508	0.920013
LPS in	23.0006	0.888463	0.779882	0.808001	0.776196	0.75526	0.733546	0.679363	0.603938	0.786944	0.723316	0.693778	0.6037	0.819184	0.751201	0.724511	0.677876	0.818015	0.778996	0.695292	0.650967	0.830378	0.716093	0.76148	0.623361	0.876595	0.741239	0.835879	0.677831	0.905142	0.642894	0.910261	0.761706	0.930079	#DIV/0!	0.945173	0.821221	0.975733	#DIV/0!	0.933478	0.87419	1.0032	#DIV/0!	0.976148	0.9265
LPS in	23.5006	0.8872	0.782495	0.803391	0.775449	0.755282	0.723638	0.684175	0.607863	0.791667	0.72486	0.702187	0.601271	0.830095	0.755146	0.730121	0.67932	0.828072	0.777224	0.70056	0.652382	0.835175	0.70185	0.763979	0.623614	0.88378	0.757284	0.842111	0.686056	0.910989	0.648563	0.915617	0.772031	0.936313	#DIV/0!	0.94936	0.829692	0.980389	#DIV/0!	0.942594	0.879374	1.00149	#DIV/0!	0.991125	0.928559

## Sheet: 2A
Phase	Time/phase		Total time	VC	VC	VC	LPS	LPS	LPS	SR 10	SR 10	SR 10	SR 5	SR 5	SR 5	SR 2.5	SR 2.5	SR 2.5	SR 1.25	SR 1.25	SR 1.25	SR 0.6	SR 0.6	SR 0.6	SR 0.3	SR 0.3	SR 0.3	SR 0.15	SR 0.15	SR 0.15
Puro OUT	70.0001	-1	141	4955.61			6716.52			6702.28	#DIV/0!	#DIV/0!	6885.25	#DIV/0!	#DIV/0!	6856.38	#DIV/0!	#DIV/0!	6895.87	#DIV/0!	#DIV/0!	6698.12	#DIV/0!	#DIV/0!	6759	#DIV/0!	#DIV/0!	6691.26	#DIV/0!	#DIV/0!
DRUG IN	0.000590556	0	142	6900.31	7705.39	7373.93	6678.91	6474.05	6688.61	6976.72	7417.9	6202.71	6630.34	6200.88	6138.63	6603.49	6659.32	6607.73	6678.63	6243.99	5810.16	6612.76	6723.13	6518.69	6361.69	6330.66	6569.35	6364.99	6531.5	6570.71
DRUG IN	1.00049	1	143	6530.81	7438.73	6584.47	6612.6	6309.77	6207.93	7509.96	8764.71	7432.96	7192.37	7085.09	7061.4	6988.49	7545.73	7075.74	6768.14	6652.48	6446.86	6699.15	7475.91	6438.81	6457.62	6549.48	6507.1	6370.25	6688.93	6677.54
DRUG IN	2.00046	2	144	6192.29	7014.59	6062.38	6046.55	5283.16	5594.02	7393.4	8709.04	7654.93	7028.86	6773.06	6855.32	6929.13	7257	6919.52	6543.73	6253.69	6292.59	6403.62	6924.54	6150.47	5991.25	6041.74	6164.93	5843.94	6049.99	6536.71
DRUG IN	3.00042	3	145	5420.24	5979.53	4961.94	5217.44	4296.61	4589.52	7073.29	8099.24	7002.17	6634.66	6199.5	6405.89	6571.81	6803.61	6488.36	6173.61	5786.46	5616.68	5920.34	6356.08	5524.62	5361.74	5390.49	5552.01	5040	5523.32	5785.9
DRUG IN	4.00038	4	146	4788.72	5436.32	4458.45	4701.2	3888.94	4173.25	6514.43	7574.3	6249.07	6345.99	5762.66	6174.86	6218.36	6497.56	6185.52	5889.16	5331.8	5333.22	5609.11	5881.14	5184.71	4919.56	4835.84	5212.87	4570.81	4987.49	5518.56
DRUG IN	5.00035	5	147	4725.92	5469.43	4464.53	4667.2	3925.06	4147.82	6264.25	7028.26	6004.83	6132.06	5534.28	5972.83	6054.92	6410.73	6001.47	5786.94	5231.99	5060.56	5555.4	5819.23	4983.06	4861.74	4796.26	5144.08	4450.84	4898.44	5409.93
DRUG IN	6.00031	6	148	4970.75	5874.29	4786.22	4967.11	4302.02	4517.86	6101.77	6577.69	5557.78	6130.62	5555.88	5927.51	6103.6	6460.6	5998.26	5807.86	5367.65	5078.92	5614.01	5939.15	5065.1	4901.13	4907.77	5235.28	4508.49	5062.82	5496.13
DRUG IN	7.00027	7	149	5240.81	6332.71	5203.48	5325.65	4705.18	4925.33	5937.41	6422.42	5256.61	6177.65	5547.92	5873.86	6113.8	6521.82	6037.05	5867.59	5432.37	5131.31	5702.64	5964.59	5118.23	4998.45	5021.59	5318.63	4548.63	5186.73	5608.16
DRUG IN	8.00024	8	150	5529.35	6668.9	5571.55	5704.21	5060.23	5252.73	5815.61	6312.9	5037.77	6047.9	5549.39	5772.16	6123.73	6518.98	6068.86	5883.21	5519.65	5065.16	5712.72	5987.24	5126.65	5033.6	5129.47	5375.16	4638.78	5300.15	5701.54
DRUG IN	9.0002	9	151	5796.55	7033.79	5916.04	5983.81	5314.8	5583.12	5759.39	6163.75	4882.16	6013.21	5468.75	5663.58	6083.23	6455.33	6088.27	5837.03	5510.61	5027.45	5755.49	5997.33	5084.82	5075.91	5185.52	5394.09	4744.11	5388.66	5702.65
DRUG IN	10.0002	10	152	6044.69	7299.27	6201.44	6248.1	5657.97	5869.5	5623.64	5962.32	4680.83	5946.71	5451.4	5523.31	6057.35	6414.7	5990.22	5925.01	5527.27	5005.43	5776.01	6039.75	5061.65	5191.91	5346.11	5449.64	4838.93	5562.02	5835.65
DRUG IN	11.0001	11	153	6290.63	7580.58	6531.96	6485.71	5987.97	6155	5496.48	5807.69	4456.99	5868.13	5393.56	5437.71	5994.23	6393.06	5946.46	5913.02	5645.77	5063.9	5782.23	6061	5082.37	5300.56	5491.34	5582.54	4966.81	5742.19	5956.95
DRUG IN	12.0001	12	154	6479.47	7826.69	6803.16	6723.93	6246.13	6409.73	5309.62	5640.05	4245.25	5780.61	5330.93	5372.2	5964.88	6329.34	5948.59	5951.69	5758.7	5160.92	5853.75	6099.45	5093.18	5407.5	5631.47	5730.25	5109.8	5861.45	6184.46
DRUG IN	13.0001	13	155	6687.75	8007.11	7041.06	6901.36	6481.51	6574.29	5039.87	5447.3	4076.45	5778.55	5306.5	5286.5	5943.26	6340.12	5951.37	6013.06	5883	5297.19	5926.36	6137.19	5203.5	5516.9	5786.15	5823.77	5272.59	6016.33	6277.69
DRUG IN	14	14	156	6910.72	8128.36	7260.18	7068.2	6709.3	6763.6	4941.49	5252.81	3895.91	5747.52	5343.18	5225.38	5952.1	6409.97	5935.61	6076.58	5948.79	5395.25	6016.86	6199.04	5340.17	5657.55	5885.79	5939.97	5404.1	6205.87	6378.16
DRUG IN	15	15	157	7043.53	8275.93	7488.37	7207.28	6839.51	6920.8	4853.32	5120.09	3693.65	5722.83	5390.56	5132.2	5933.44	6391.31	5954.91	6166.3	5999.43	5476	6039.08	6290.8	5462.24	5728.31	5960.49	6017.7	5494.98	6351.61	6434.8
DRUG IN	15.9999	16	158	7157.96	8365.94	7640.56	7296.68	7014.05	7034.88	4758.62	4920.53	3560.73	5806.26	5428.56	5197.05	5953.14	6351.34	5916.86	6259.83	6030.86	5544.41	6164.77	6324.71	5527.22	5828.87	6088.07	6070.36	5611.26	6391.02	6481.29
DRUG IN	16.9999	17	159	7239.66	8417.69	7722.82	7437.59	7104.22	7189.17	4635.05	4813.65	3470.54	5842.75	5465.53	5230.17	6004.38	6323.96	5963	6286.82	6038.55	5564.35	6240.7	6370.83	5601.51	5928.87	6193.06	6103.57	5708.88	6456.15	6554.54
DRUG IN	17.9999	18	160	7350.32	8487.44	7818.27	7515.36	7193.9	7327.9	4620.96	4813.08	3407.01	5899.15	5526.51	5293.28	6015.94	6312.13	5979.86	6327.91	6062.08	5605.09	6307.28	6449.2	5677.78	6016.68	6274.1	6198.3	5864.64	6622.22	6621.28
DRUG IN	18.9998	19	161	7380.34	8483.52	7921.4	7622.33	7261.86	7415.96	4612.55	4791.8	3379.19	5949.16	5553.31	5344.57	6069.44	6343.39	5969.49	6349.34	6101.03	5651.69	6353.21	6477.77	5737.79	6032.36	6351.78	6230.11	5961.32	6621.96	6654.11
DRUG IN	19.9998	20	162	7471.17	8463.79	7980.94	7624.21	7324.81	7481.18	4612.56	4801.01	3331.77	6024.27	5532.89	5418.8	6011.03	6318.75	5962.01	6440.51	6077.35	5663.94	6394.23	6540.58	5821.59	6083.12	6412.59	6245.85	6103.45	6617.09	6718.21
DRUG IN	20.9998	21	163	7500.99	8449.76	8011.64	7666.04	7367.69	7531.74	4649.18	4688.97	3299.08	6017.7	5510.63	5470.3	6069.43	6269.93	5955.04	6480.34	6066.42	5672.1	6488.63	6561.86	5891.49	6134.14	6431.93	6292.63	6155.23	6723.35	6712.46
DRUG IN	21.9997	22	164	7501.32	8461.95	8055.49	7674.17	7411.19	7613.66	4743.83	4702.83	3413.58	5999.31	5509.23	5504.45	6030.49	6269.26	5958.17	6425.76	6026.43	5721.91	6493.23	6644.99	5963.96	6185.75	6465.54	6288.96	6208.82	6738.03	6760.61
DRUG IN	22.9997	23	165	7572.14	8414.04	8088.27	7675.1	7425.41	7649.42	4883.19	4758.47	3418.4	6050.71	5447.19	5534.6	6015.66	6207.75	5978.07	6435.43	6012.94	5736.79	6523.75	6641.4	5958.98	6240.05	6513.9	6308.8	6187.32	6756.93	6745.7
DRUG IN	23.9997	24	166	7539.15	8405.68	8140.21	7708.3	7475.09	7709.25	4962.87	4837.89	3487.33	6096.67	5456.56	5527.85	5996.07	6174.56	5968.78	6407.83	5996.56	5753.8	6526.12	6647.27	6012	6247.24	6536.72	6306.77	6234.79	6818.5	6742.28
LPS IN	0.000548889	24.5005	167	8165.94	9021.88	8683.99	8340.35	8013.77	8312.67	5164.65	4700.56	3336.02	6298.95	5448.67	5492.93	6351.37	6343.5	6154.74	6758.08	6197.97	6001.25	6950.81	6924.39	6252.8	6597.85	6816.78	6578.51	6718.48	7130.67	7110.23
LPS IN	0.500467	25.0005	168	7746.34	8456.67	8361.29	7630.62	7404.89	7851.64	4803.44	4612.81	3299.01	5825.6	5283.56	5341.47	5748.85	6051.62	5906.72	6324.24	5967.95	5739.89	6463.31	6518.77	5976.43	6198.11	6441.96	6330.12	6204.65	6683.25	6864.41
LPS IN	1.00046	25.5005	169	7556.56	8224.43	8266.95	7164	6783.71	7120.29	4570.17	4342.57	3254.23	5473.04	4810.18	5068.94	5116.65	5450.39	5371.93	5635.46	5259.07	5144.08	5724.15	5702.26	5347.67	5611.6	5627.63	5739.04	5626.08	5943.42	6185.58
LPS IN	1.50046	26.0005	169.5	7519.83	8169.07	8193.3	6634.6	6203.11	6596	4361.02	4147.6	3002.77	4893.6	4384.88	4554.92	4551.1	4919.31	4820.27	5069.98	4739.7	4597.53	5074.9	5148.14	4805.16	5132.21	5028.49	5242.61	5144.66	5271.06	5675.79
LPS IN	2.00045	26.5005	170	7432.83	8220.41	8239.31	5912.65	5558.28	5990.66	4155.39	3968.78	2820.57	4537.52	4055.34	4157.85	4277.47	4582.66	4329.1	4751.95	4421.57	4177.63	4744.6	4825.73	4494.77	4717.8	4631.65	4948.09	4807.89	4846.99	5292.21
LPS IN	2.50045	27.0004	170.5	7440.81	8191.99	8144.2	5490.8	5153.7	5205.09	4039.6	3853.24	2726.21	4479.67	4025.88	4020.5	4270.25	4532.21	4178.33	4696.37	4366.71	4032.62	4677.24	4753.21	4345.11	4516.03	4552.43	4813.27	4427.87	4709.2	5156.49
LPS IN	3.00044	27.5004	171	7452.53	8159.1	8125.67	5248.85	4968.68	4947.05	4055.28	3837.31	2739.94	4556.38	4110.35	4080.88	4306.81	4589.96	4262.79	4639.26	4341.76	4061.25	4607.54	4707.26	4232.96	4377.84	4471.46	4627.7	4314.56	4643.09	4880.64
LPS IN	3.50043	28.0004	171.5	7415.75	8072.43	8074.11	5074.1	4796.3	4837.95	4099.49	3850.39	2823.96	4591.98	4161.31	4146.16	4313.75	4537.31	4305.25	4526.72	4265.53	4044.27	4532.66	4620.93	4144.25	4248.5	4384.66	4425.84	4254.9	4561.6	4462.49
LPS IN	4.00043	28.5004	172	7365.49	8048.45	8027.47	4964.58	4675.16	4740.15	4144.56	3905.92	2904.72	4594.67	4142.23	4161.52	4279.33	4510.05	4273.51	4464.07	4222.17	4029.57	4492.75	4566.34	4078.91	4182.38	4318.85	4260.69	4231.75	4497.19	4297.59
LPS IN	4.50042	29.0004	172.5	7352.25	8032.92	7984.64	4895.59	4594.4	4659.64	4163.47	3948.64	2942.45	4598.87	4109.65	4160.94	4271.44	4502.01	4234.01	4443.8	4186.7	4029.39	4460.55	4534.33	4033	4153.53	4251.94	4165.2	4223.75	4453.96	4262.01
LPS IN	5.00041	29.5004	173	7332.2	7999.44	7951.52	4782.69	4497.49	4597.57	4210.2	3952.16	2985.29	4586.01	4106.88	4125.19	4275.29	4512.11	4192.5	4427.28	4174.64	3996.88	4435.95	4538.04	4028.51	4130.55	4225.36	4118.25	4240.02	4450.87	4312.79
LPS IN	5.50041	30.0004	173.5	7340.34	7995.96	7911.4	4760.75	4463.49	4512.96	4237.13	3999.13	3038.47	4606.88	4090.66	4116.1	4298.91	4530.51	4179.1	4408.69	4157.76	3967.93	4405.59	4544.78	4025.98	4115.01	4210.1	4128.76	4226.34	4436.28	4338.57
LPS IN	6.0004	30.5004	174	7297.62	7981.54	7931.73	4703.92	4430.1	4471.59	4308.09	4037.24	3111.08	4629.07	4078.01	4098.68	4338.35	4543.58	4169.96	4406.02	4158.79	3951.34	4384.11	4567.13	4023.54	4098.87	4202.72	4116.14	4205.3	4416.95	4330.51
LPS IN	6.5004	31.0004	174.5	7320.08	7967.97	7915.11	4669.4	4407.04	4429.3	4328.11	4079.79	3142.72	4623.12	4108.74	4103.94	4373.7	4567.46	4155.63	4445.88	4178.33	3922.4	4394.58	4576.33	4013.83	4078.72	4206.48	4157.92	4196.73	4422.33	4312.95
LPS IN	7.0004	31.5004	175	7295.17	7949.94	7912.04	4693.31	4417.74	4422.27	4360.83	4102.51	3188.27	4675.09	4141.61	4104.86	4425.04	4591.21	4187.1	4480.95	4203.92	3965.02	4416.06	4566.28	4033.06	4113.18	4205.13	4180.42	4232.33	4455.36	4277.61
LPS IN	7.50039	32.0004	175.5	7290.87	7907.89	7894.16	4766.44	4448.34	4439.12	4423.14	4153.59	3219.39	4713.52	4170.69	4119	4473.16	4639.96	4211.08	4523.94	4249.93	3993.82	4484.87	4598.45	4048.22	4163.04	4270.7	4201.63	4246.54	4463.71	4292.35
LPS IN	8.00038	32.5004	176	7316.75	7887.31	7897.33	4824.06	4494.93	4484.61	4428.45	4197.36	3262.62	4739.02	4216.22	4160.46	4536.75	4719.15	4261.57	4600.31	4293.55	4037.22	4529.43	4623.94	4076.8	4211	4316.02	4241.35	4309.41	4524.14	4315.89
LPS IN	8.50038	33.0004	176.5	7307.62	7857.38	7865.6	4893	4554.82	4547.91	4478.07	4202.65	3333.15	4784.86	4231.98	4177.58	4574.35	4771.76	4297.15	4669.41	4338.41	4072.09	4590.55	4662.6	4124.17	4265.34	4379.02	4283.8	4368.95	4572.67	4349.25
LPS IN	9.00038	33.5004	177	7294.79	7794.19	7845.78	4979.49	4597.27	4639.32	4519.82	4226.74	3388.08	4859.99	4294.5	4220.62	4650.22	4839.58	4367.12	4732.38	4405.09	4122.72	4612.11	4709.14	4170.15	4317.89	4434.73	4321.27	4399.46	4616.05	4399.47
LPS IN	9.50037	34.0004	177.5	7260.34	7783.76	7829.72	5046.88	4637.06	4702.48	4560.41	4265.42	3439.88	4903.56	4345.19	4280.66	4707.71	4903.63	4437.68	4800.59	4430.21	4173.67	4642.43	4751.53	4222.5	4366.94	4460.2	4388.54	4440.49	4669.03	4438.32
LPS IN	10.0004	34.5004	178	7242.95	7777.08	7838.11	5112.33	4717.84	4772.77	4598.97	4329.41	3511.37	4961.99	4384.43	4309.26	4732.73	4969.73	4472.06	4847.91	4491.22	4211.73	4669.09	4792.12	4264.09	4421.04	4487.66	4426.09	4483.91	4703.46	4477.35
LPS IN	10.5004	35.0004	178.5	7250.68	7725.39	7830.63	5205.02	4771.93	4838.1	4645.4	4368.43	3538.79	4996.56	4453.05	4362.86	4780.06	5008.89	4531.03	4886.06	4541.51	4246.11	4726.17	4829.6	4303.62	4457.49	4519.48	4480.43	4515.68	4739.87	4520.16
LPS IN	11.0004	35.5004	179	7245.06	7698.79	7788.71	5261.31	4827.91	4879.18	4701.47	4410.2	3600.75	5028.08	4475.51	4399.88	4818.11	5052.09	4556.08	4933.93	4581.25	4277.1	4737.17	4821.89	4327.32	4472.45	4540.3	4487.71	4547.11	4747.04	4564.88
LPS IN	11.5003	36.0003	179.5	7235.05	7641.72	7775.89	5313.31	4886.36	4951.06	4745.18	4444.83	3654.42	5065.79	4519.52	4429.4	4856.81	5077.7	4607.87	4969.9	4585.84	4320.2	4736.38	4848.4	4363.9	4495.57	4588.42	4519.68	4581.26	4785.32	4587.46
LPS IN	12.0003	36.5003	180	7212.15	7617.7	7746.95	5386.78	4912.12	5031.77	4782.02	4477.34	3711.33	5083.41	4555.1	4444.07	4901.48	5098.07	4646.64	4988.75	4604.85	4361.82	4762.64	4866.61	4388.78	4527.89	4616.11	4562.35	4604.64	4813.07	4591.35
LPS IN	12.5003	37.0003	180.5	7193.67	7667.01	7709.76	5421.59	4964.85	5078.1	4824.5	4530.15	3767.86	5119.41	4573.63	4460.39	4922.15	5126.31	4661.89	5007.71	4611.16	4390.65	4804.45	4907.65	4395.57	4549.8	4657.5	4586.08	4624.9	4815.86	4603.29
LPS IN	13.0003	37.5003	181	7148.17	7624.67	7724.74	5445.61	4983.89	5119.95	4868.22	4569.56	3820.09	5134.59	4591.34	4475.79	4947.47	5145.16	4693.82	5021.56	4602.42	4404.89	4831.52	4915.24	4412.99	4580.24	4674.57	4601.47	4658.08	4859.62	4604.11
LPS IN	13.5003	38.0003	181.5	7133.04	7569.97	7724.2	5479.4	5017.13	5150.7	4859.55	4610.58	3868.8	5135.02	4605.11	4494.67	4942.24	5159.18	4719.84	5042.66	4622.77	4430.74	4832.51	4927.62	4444.71	4611.62	4685.05	4618.63	4661.16	4888.07	4643.96
LPS IN	14.0003	38.5003	182	7113.8	7561.43	7702.57	5527.55	5045.97	5196.48	4877.6	4661.52	3913.71	5135.74	4623.99	4507.32	4964.74	5153.36	4719.54	5068.36	4618.88	4447.66	4863.67	4921.75	4452.42	4620.58	4668.11	4614.15	4690.48	4938.18	4677.49
LPS IN	14.5003	39.0003	182.5	7095.09	7539.48	7683.81	5568.02	5089.06	5232.88	4916.76	4688.54	3957.53	5133.9	4625.09	4530.17	4974.67	5162.77	4713.43	5057.9	4623.12	4446.03	4884.05	4939.6	4461.07	4640.49	4692.03	4623.33	4714.09	4941.5	4692.77
LPS IN	15.0003	39.5003	183	7068.64	7494.92	7669.85	5602.84	5103.5	5262.19	4926.72	4712.3	3995.25	5153.4	4641.78	4515.15	4987.35	5177.54	4731.26	5044.54	4654.68	4449.73	4894.23	4952.22	4470.17	4642.06	4688.8	4644.88	4709.62	4948.01	4708.71
LPS IN	15.5003	40.0003	183.5	7072.91	7466.48	7636.3	5624.52	5141.75	5298.17	4943.7	4722.11	4019.97	5121.57	4629.75	4533.57	4979.61	5179.97	4758.52	5059.95	4658.43	4454.12	4877.61	4965.4	4464.8	4642.27	4701.92	4659.57	4715.73	4951.03	4688.4
LPS IN	16.0003	40.5003	184	7073.48	7421.36	7623.34	5632.85	5141.49	5310.96	4962.47	4762.64	4062.42	5096.41	4650.27	4522.25	4983.76	5181.81	4734.69	5045.67	4691.36	4458.72	4897.93	4972.74	4451.24	4657.9	4707.01	4674.16	4728.05	4969.37	4705.81
LPS IN	16.5003	41.0003	184.5	7073.49	7400.01	7652.55	5677.54	5167.47	5366.36	4973.02	4805.49	4092.99	5100.59	4674.43	4520.19	4995.6	5187.97	4730.65	5059.31	4686.54	4453.72	4894.62	4992.68	4460.2	4661.34	4706.88	4701.99	4720.99	4998.74	4721.92
LPS IN	17.0003	41.5003	185	7073.64	7385.32	7624.85	5703.88	5203.03	5377.94	4973.82	4814.37	4146.88	5087.9	4661.63	4537.19	4987.58	5186.07	4752.01	5053.38	4687.73	4477.49	4901.92	4979.2	4468.83	4643.93	4721.72	4690.64	4707.54	4987.85	4696.39
LPS IN	17.5003	42.0003	185.5	7052.76	7316.31	7580.14	5749.31	5237.05	5417.21	4990.31	4855.85	4186.19	5082.24	4663.87	4544.78	4989.86	5176.03	4752.07	5047.61	4680.86	4476.53	4893.9	4979.34	4458.9	4646.96	4729.03	4701.63	4718.39	4981.52	4688.46
LPS IN	18.0003	42.5003	186	7007.31	7308.61	7551.88	5755.63	5266.07	5450.56	4994.93	4888.8	4224.28	5077.8	4662.55	4516.68	4986.08	5176.08	4754.84	5053.65	4694.01	4479.68	4894.82	4971.88	4470.17	4654.03	4750.18	4705.05	4712.1	4978.47	4701.58
RELATIVE CHANGE DRUG IN 24H
DRUG IN	23.9997			1.09258	1.09088	1.10392	1.15413	1.15462	1.15259	0.711348	0.652192	0.562226	0.91951	0.879965	0.900502	0.908015	0.927206	0.903303	0.959452	0.960372	0.990301	0.986898	0.988716	0.922271	0.98201	1.03255	0.960029	0.979544	1.04394	1.02611
VEHICLE 24h AVG				1.09579
RELATIVE CHANGE VS VEHICLE
				1	1	1	1.05633	1.05843	1.04409	0.651071	0.597857	0.509301	0.841595	0.806654	0.815733	0.831074	0.849959	0.81827	0.878152	0.880362	0.897078	0.903272	0.906344	0.835453	0.898799	0.946527	0.869656	0.896542	0.956968	0.929517
VEHICLE 24h AVG				1
RATIO DI/LPS 18	30480.2			1.01551	0.948506	1.02413	0.861763	0.813411	0.814901	0.715943	0.659055	0.681037	0.765843	0.751918	0.73578	0.755068	0.777269	0.719588	0.756689	0.751765	0.771009	0.740208	0.739519	0.685748	0.731571	0.750345	0.716212	0.740315	0.762223	0.715536
AUC				212551	236153	226269	182422	170168	172247	151548	152154	119956	165245	150098	149905	161946	169957	158498	165409	155114	146437	162720	167363	148334	152736	156292	156494	151287	163079	163427
Relative change LPS
LPS IN	0.000548889			1	1	1	1	1	1	1	1	1	1	1	1	1	1	1	1	1	1	1	1	1	1	1	1	1	1	1
LPS IN	0.500467			0.948616	0.937351	0.96284	0.914904	0.924021	0.944539	0.930062	0.981332	0.988906	0.924852	0.969698	0.972427	0.905136	0.953989	0.959702	0.935804	0.962889	0.956449	0.929864	0.941422	0.955801	0.939413	0.945015	0.962243	0.923519	0.937254	0.965426
LPS IN	1.00046			0.925376	0.91161	0.951976	0.858956	0.846507	0.85656	0.884894	0.923841	0.975482	0.86888	0.882817	0.922813	0.805597	0.859208	0.872812	0.833884	0.848516	0.857169	0.823523	0.823504	0.855244	0.850519	0.825555	0.872393	0.837404	0.8335	0.869955
LPS IN	1.50046			0.920878	0.905473	0.943494	0.795482	0.774057	0.793488	0.844398	0.882362	0.900104	0.776891	0.804761	0.829233	0.716555	0.775489	0.783181	0.750209	0.764718	0.766095	0.730116	0.74348	0.768482	0.77786	0.737663	0.79693	0.765748	0.739209	0.798256
LPS IN	2.00045			0.910224	0.911163	0.948793	0.708921	0.693591	0.720667	0.804583	0.84432	0.84549	0.720361	0.74428	0.756947	0.673472	0.722419	0.703376	0.70315	0.713391	0.696127	0.682597	0.696919	0.718842	0.715051	0.679448	0.75216	0.715621	0.679739	0.744309
LPS IN	2.50045			0.911201	0.908013	0.937841	0.658341	0.643106	0.626164	0.782163	0.81974	0.817204	0.711176	0.738874	0.731942	0.672336	0.714465	0.67888	0.694925	0.70454	0.671963	0.672906	0.686445	0.694907	0.684471	0.667826	0.731666	0.659058	0.660415	0.725221
LPS IN	3.00044			0.912637	0.904368	0.935706	0.629332	0.620018	0.595122	0.785199	0.816351	0.82132	0.723355	0.754377	0.742933	0.678092	0.723569	0.692603	0.686476	0.700514	0.676734	0.662879	0.679809	0.676971	0.663525	0.655949	0.703457	0.642194	0.651143	0.686425
LPS IN	3.50043			0.908132	0.894761	0.929769	0.60838	0.598508	0.581997	0.793759	0.819134	0.846504	0.729007	0.763729	0.754819	0.679185	0.715269	0.699502	0.669823	0.688215	0.673906	0.652105	0.667341	0.662783	0.643922	0.643215	0.672772	0.633313	0.639715	0.627616
LPS IN	4.00043			0.901977	0.892103	0.924399	0.595249	0.583391	0.570233	0.802486	0.830947	0.870714	0.729434	0.760228	0.757615	0.673765	0.710973	0.694345	0.660553	0.681218	0.671456	0.646363	0.659457	0.652333	0.6339	0.633562	0.647668	0.629867	0.630683	0.604424
LPS IN	4.50042			0.900356	0.890382	0.919466	0.586977	0.573313	0.560547	0.806147	0.840035	0.882022	0.730101	0.754249	0.75751	0.672523	0.709704	0.687926	0.657553	0.675495	0.671426	0.641731	0.654835	0.644991	0.629528	0.623746	0.633153	0.628677	0.624619	0.599419
LPS IN	5.00041			0.8979	0.886671	0.915653	0.57344	0.56122	0.55308	0.815197	0.840784	0.894866	0.728059	0.753739	0.751001	0.673128	0.711296	0.681183	0.655109	0.67355	0.666009	0.638192	0.655371	0.644274	0.626044	0.619847	0.626016	0.631098	0.624186	0.606561
LPS IN	5.50041			0.898898	0.886286	0.911033	0.57081	0.556978	0.542902	0.82041	0.850776	0.910806	0.731373	0.750763	0.749345	0.676848	0.714198	0.679005	0.652358	0.670827	0.661185	0.633824	0.656344	0.643868	0.62369	0.617608	0.627613	0.629061	0.62214	0.610187
LPS IN	6.0004			0.893667	0.884687	0.913374	0.563995	0.552811	0.537925	0.83415	0.858885	0.932571	0.734895	0.748442	0.746174	0.683058	0.716258	0.67752	0.651963	0.670993	0.658421	0.630734	0.659571	0.643478	0.621243	0.616525	0.625695	0.62593	0.61943	0.609053
LPS IN	6.5004			0.896417	0.883182	0.91146	0.559857	0.549934	0.532838	0.838027	0.867937	0.942056	0.733951	0.754082	0.747131	0.688623	0.720023	0.675191	0.65786	0.674145	0.653598	0.63224	0.6609	0.641925	0.618189	0.617078	0.632046	0.624654	0.620183	0.606583
LPS IN	7.0004			0.893366	0.881184	0.911106	0.562723	0.551269	0.531992	0.844361	0.872769	0.95571	0.742202	0.760114	0.7473	0.696707	0.723766	0.680304	0.66305	0.678274	0.660699	0.635331	0.659449	0.645001	0.623412	0.616878	0.635466	0.629953	0.624817	0.601613
LPS IN	7.50039			0.892839	0.876524	0.909048	0.571492	0.555087	0.534019	0.856425	0.883636	0.965037	0.748302	0.76545	0.749874	0.704283	0.731451	0.684202	0.669412	0.685697	0.665499	0.645229	0.664095	0.647426	0.630969	0.626498	0.63869	0.632069	0.625987	0.603687
LPS IN	8.00038			0.896008	0.874242	0.909413	0.5784	0.560901	0.539491	0.857455	0.892948	0.977996	0.75235	0.773807	0.757422	0.714294	0.743935	0.692405	0.680712	0.692735	0.67273	0.651641	0.667777	0.651996	0.638238	0.633147	0.644729	0.641427	0.634462	0.606996
LPS IN	8.50038			0.89489	0.870925	0.905759	0.586666	0.568374	0.547106	0.867062	0.894073	0.999139	0.759628	0.776699	0.760538	0.720215	0.752229	0.698185	0.690937	0.699973	0.678541	0.660433	0.673359	0.659572	0.646474	0.642388	0.651181	0.650289	0.641268	0.611688
LPS IN	9.00038			0.893319	0.86392	0.903476	0.597036	0.573672	0.558102	0.875147	0.899199	1.01561	0.771555	0.788173	0.768374	0.73216	0.762919	0.709553	0.700255	0.710732	0.686977	0.663535	0.68008	0.666926	0.654438	0.650561	0.656878	0.65483	0.647351	0.618751
LPS IN	9.50037			0.889101	0.862765	0.901627	0.605116	0.578636	0.565701	0.883006	0.907427	1.03113	0.778472	0.797477	0.779305	0.741212	0.773016	0.721019	0.710347	0.714784	0.695468	0.667897	0.686202	0.675297	0.661873	0.654297	0.667103	0.660937	0.654781	0.624216
LPS IN	10.0004			0.886971	0.862024	0.902593	0.612963	0.588717	0.574157	0.890471	0.921041	1.05256	0.787749	0.804679	0.784511	0.745151	0.783436	0.726605	0.717349	0.724629	0.701809	0.671733	0.692064	0.681949	0.670073	0.658325	0.672811	0.667399	0.65961	0.629705
LPS IN	10.5004			0.887918	0.856295	0.901731	0.624076	0.595466	0.582015	0.899461	0.929341	1.06078	0.793237	0.817272	0.794269	0.752604	0.789611	0.736185	0.722994	0.732742	0.707537	0.679945	0.697477	0.688271	0.675597	0.662993	0.681072	0.672128	0.664715	0.635726
LPS IN	11.0004			0.88723	0.853346	0.896905	0.630825	0.602452	0.586957	0.910319	0.938228	1.07935	0.79824	0.821395	0.801009	0.758593	0.79642	0.740256	0.730079	0.739154	0.712701	0.681528	0.696363	0.692061	0.677865	0.666047	0.682177	0.676807	0.665722	0.642015
LPS IN	11.5003			0.886004	0.847021	0.895428	0.63706	0.609745	0.595605	0.918781	0.945596	1.09544	0.804227	0.829472	0.806383	0.764686	0.800457	0.748669	0.735401	0.739895	0.719884	0.681415	0.700191	0.697912	0.681368	0.673107	0.687037	0.681889	0.671089	0.645192
LPS IN	12.0003			0.883199	0.844358	0.892095	0.64587	0.61296	0.605314	0.925914	0.952511	1.1125	0.807025	0.836001	0.809053	0.77172	0.803668	0.754969	0.73819	0.742961	0.726819	0.685192	0.702822	0.701891	0.686267	0.677168	0.693524	0.68537	0.674981	0.645739
LPS IN	12.5003			0.880936	0.849824	0.887812	0.650043	0.61954	0.610887	0.93414	0.963746	1.12945	0.812739	0.839403	0.812024	0.774975	0.808121	0.757447	0.740996	0.74398	0.731623	0.691208	0.708749	0.702976	0.689588	0.68324	0.69713	0.688384	0.675372	0.647418
LPS IN	13.0003			0.875364	0.84513	0.889538	0.652923	0.621915	0.615922	0.942605	0.97213	1.1451	0.815149	0.842654	0.814829	0.77896	0.811091	0.762634	0.743045	0.74257	0.733996	0.695102	0.709845	0.705763	0.694201	0.685744	0.69947	0.693323	0.681509	0.647533
LPS IN	13.5003			0.873511	0.839068	0.889475	0.656975	0.626064	0.619621	0.940926	0.980858	1.1597	0.815218	0.84518	0.818265	0.778137	0.813302	0.766863	0.746168	0.745853	0.738304	0.695245	0.711633	0.710835	0.698958	0.687282	0.702078	0.693782	0.685499	0.653137
LPS IN	14.0003			0.871156	0.838122	0.886985	0.662748	0.629662	0.625128	0.944421	0.991694	1.17317	0.815332	0.848645	0.820568	0.781681	0.812385	0.766813	0.749969	0.745225	0.741122	0.699727	0.710785	0.712069	0.700316	0.684796	0.701397	0.698146	0.692527	0.657853
LPS IN	14.5003			0.868865	0.835688	0.884825	0.6676	0.635039	0.629507	0.952003	0.997442	1.1863	0.81504	0.848848	0.824729	0.783244	0.813868	0.765821	0.748423	0.745909	0.740851	0.702659	0.713362	0.713452	0.703333	0.688305	0.702793	0.70166	0.692992	0.660001
LPS IN	15.0003			0.865626	0.830749	0.883218	0.671775	0.636841	0.633033	0.953931	1.0025	1.19761	0.818136	0.85191	0.821994	0.78524	0.816197	0.768717	0.746445	0.751001	0.741469	0.704124	0.715185	0.714908	0.703572	0.687832	0.706069	0.700995	0.693906	0.662244
LPS IN	15.5003			0.866149	0.827596	0.879354	0.674375	0.641614	0.637361	0.957219	1.00458	1.20502	0.813083	0.849702	0.825346	0.784021	0.816579	0.773148	0.748726	0.751606	0.742199	0.701732	0.717088	0.714049	0.703603	0.689756	0.708302	0.701905	0.694329	0.659387
LPS IN	16.0003			0.866218	0.822595	0.877861	0.675374	0.641582	0.638899	0.960854	1.01321	1.21774	0.809088	0.853469	0.823287	0.784674	0.81687	0.769275	0.746613	0.756919	0.742966	0.704656	0.718149	0.711881	0.705972	0.690503	0.710519	0.703738	0.6969	0.661836
LPS IN	16.5003			0.866219	0.82023	0.881225	0.680731	0.644824	0.645564	0.962897	1.02232	1.22691	0.809753	0.857902	0.822911	0.786538	0.81784	0.76862	0.748631	0.756141	0.742133	0.70418	0.721029	0.713312	0.706493	0.690483	0.71475	0.702687	0.70102	0.664102
LPS IN	17.0003			0.866237	0.818601	0.878035	0.68389	0.649262	0.646958	0.963051	1.02421	1.24306	0.807738	0.855554	0.826006	0.785276	0.817541	0.77209	0.747753	0.756334	0.746093	0.70523	0.719082	0.714693	0.703855	0.692662	0.713026	0.700686	0.699492	0.660511
LPS IN	17.5003			0.86368	0.810952	0.872887	0.689337	0.653506	0.651681	0.966245	1.03304	1.25485	0.806839	0.855964	0.827387	0.785636	0.815959	0.772099	0.746899	0.755225	0.745933	0.704076	0.719102	0.713105	0.704314	0.693733	0.714695	0.7023	0.698604	0.659396
LPS IN	18.0003			0.858114	0.810098	0.869632	0.690095	0.657127	0.655693	0.967138	1.04005	1.26626	0.806134	0.855723	0.822273	0.78504	0.815966	0.77255	0.747793	0.757347	0.746459	0.704209	0.718025	0.714908	0.705385	0.696835	0.715216	0.701364	0.698176	0.661241

## Sheet: 2 B, C, D, E, F
	2B. Capacitance 64K										2C. Relative change after drug treatment										2D. % change after drug treatment normalized to vehicle								2E. Relative change after LPS treatment										2F.% Activity
	Concentration	n =1	n =2	n =3		VEHICLE (0.0) AVG	3.01691				Concentration	n =1	n =2	n =3		VEHICLE (0.0) AVG	1.09333				Concentration	n =1	n =2	n =3		VEHICLE (0.0) AVG	1		Concentration	n =1	n =2	n =3		VEHICLE (0.0) AVG	0.845948				Concentration	n =1	n =2	n =3		VEHICLE (0.0) AVG	100
	SR10	3.14188	3.12016	3.65553		VEHICLE (0.0) STERR	0.0110435				SR10	0.71	0.65	0.56		VEHICLE (0.0) STERR	0.00288675				10	0.651071	0.597857	0.509301		VEHICLE (0.0) STERR	0		LPS + SR10	0.967138	1.04005	1.26626		VEHICLE (0.0) STERR	0.0182307				LPS + SR10	184.575	344.508	329.596		VEHICLE (0.0) STERR	0
	SR5	3.24029	3.34385	3.21961		VEHICLE MAX	3.02795				SR5	0.92	0.88	0.9		VEHICLE MAX	1.09622				5	0.841595	0.806654	0.815733		VEHICLE MAX	1		LPS + SR5	0.806134	0.855723	0.822273		VEHICLE MAX	0.864179				LPS + SR5	69.571	170.609	80.0822		VEHICLE MAX	100
	SR2.5	3.32874	3.30177	3.25891		VEHICLE MIN	3.00587				SR2.5	0.91	0.93	0.9		VEHICLE MIN	1.09045				2.5	0.831074	0.849959	0.81827		VEHICLE MIN	1		LPS + SR2.5	0.784915	0.815939	0.772569		VEHICLE MIN	0.827717				LPS + SR2.5	54.4147	133.076	52.1495		VEHICLE MIN	100
	SR1.25	3.16669	3.25573	3.26268							SR1.25	0.96	0.96	0.99							1.25	0.878152	0.880362	0.897078					LPS + SR1.25	0.748591	0.757356	0.748865		MIDDLE	0.756793				LPS + SR1.25	28.4688	77.806	38.8284		MIDDLE	50
	SR0.625	3.10778	3.12186	3.24107							SR0.625	0.99	0.99	0.92							0.625	0.903272	0.906344	0.835453					LPS + SR0.625	0.704209	0.718025	0.714908							LPS + SR0.625	-3.23306	40.6994	19.7452
	SR0.3125	3.14169	3.14396	3.19615							SR0.3125	0.98	1.03	0.96							0.3125	0.898799	0.946527	0.869656					LPS + SR0.3125	0.705385	0.696835	0.715216		LPS (0.0) AVG	0.667639				LPS + SR0.3125	-2.39259	20.7083	19.9181		LPS (0.0) AVG	0
	SR0.15625	3.12092	3.12626	3.16819							SR0.15625	0.98	1.04	1.03							0.15625	0.896542	0.956968	0.929517					LPS + SR0.15625	0.701364	0.698176	0.661241		LPS (0.0) STERR	0.0112359				LPS + SR0.15625	-5.26509	21.9731	-10.4145		LPS (0.0) STERR	0
	0	2.99591	3.01487	3.03994							0	1.09	1.09	1.1							0	1	1	1					LPS	0.690095	0.657127	0.655693		LPS MAX	0.678874				LPS	0	0	0		LPS MAX	0
																													VEHICLE	0.858114	0.810098	0.869632		LPS MIN	0.656403				VEHICLE	100	100	100		LPS MIN	0
	Summary										Repeated measures ANOVA summary										AVERAGE FOR EXCLUSION								Excluded due to TEER dysruption during drug treatment phase										Excluded due to TEER dysruption during drug treatment phase
	Conc	SR									Assume sphericity?	No									Conc	SR							Repeated measures ANOVA summary										AVERAGE FOR IDENTIFYING HITS
	SR10	3.30586									F	41.8									10	0.586076							Assume sphericity?	Yes									Conc	SR
	SR5	3.26792									P value	0.0062									5	0.821327							F	13.28									LPS + SR10	286.226
	SR2.5	3.29647									P value summary	**									2.5	0.833101							P value	0.0013									LPS + SR5	106.754
	SR1.25	3.22837									Statistically significant (P < 0.05)?	Yes									1.25	0.885197							P value summary	**									LPS + SR2.5	79.88
	SR0.625	3.1569									Geisser-Greenhouse's epsilon	0.2198									0.625	0.88169							Statistically significant (P < 0.05)?	Yes									LPS + SR1.25	48.3677
	SR0.3125	3.1606									R squared	0.9543									0.3125	0.904994							R squared	0.8691									LPS + SR0.625	19.0705
	SR0.15625	3.13846																			0.15625	0.927676																	LPS + SR0.3125	12.7446
	0	3.01691									Was the matching effective?										0	1							Was the matching effective?										LPS + SR0.15625	2.09784
											F	1.251																	F	0.6536									LPS	0
	Repeated measures ANOVA summary										P value	0.3163																	P value	0.5459									VEHICLE	100
	Assume sphericity?	No									P value summary	ns																	P value summary	ns
	F	2.321									Is there significant matching (P < 0.05)?	No																	Is there significant matching (P < 0.05)?	No
	P value	0.2622									R squared	0.008096																	R squared	0.02094
	P value summary	ns
	Statistically significant (P < 0.05)?	No									ANOVA table	SS	DF	MS	F (DFn, DFd)	P value													ANOVA table	SS	DF	MS	F (DFn, DFd)	P value
	Geisser-Greenhouse's epsilon	0.1543									Treatment (between columns)	0.3771	7	0.05387	F (1.538, 3.077) = 41.80	P=0.0062													Treatment (between columns)	0.01185	4	0.002962	F (4, 8) = 13.28	P=0.0013
	R squared	0.5372									Individual (between rows)	0.003225	2	0.001613	F (2, 14) = 1.251	P=0.3163													Individual (between rows)	0.0002916	2	0.0001458	F (2, 8) = 0.6536	P=0.5459
											Residual (random)	0.01804	14	0.001289															Residual (random)	0.001785	8	0.0002231
	Was the matching effective?										Total	0.3984	23																Total	0.01392	14
	F	1.777
	P value	0.2053									Data summary																		Data summary
	P value summary	ns									Number of treatments (columns)	8																	Number of treatments (columns)	5
	Is there significant matching (P < 0.05)?	No									Number of subjects (rows)	3																	Number of subjects (rows)	3
	R squared	0.1051									Number of missing values	0																	Number of missing values	0
	ANOVA table	SS	DF	MS	F (DFn, DFd)	P value					Number of families	1
	Treatment (between columns)	0.1996	7	0.02852	F (1.080, 2.160) = 2.321	P=0.2622					Number of comparisons per family	7																	Number of families	1
	Individual (between rows)	0.04365	2	0.02183	F (2, 14) = 1.777	P=0.2053					Alpha	0.05																	Number of comparisons per family	4
	Residual (random)	0.172	14	0.01229																									Alpha	0.05
	Total	0.4153	23								Dunnett's multiple comparisons test	Mean Diff.	95.00% CI of diff.	Below threshold?	Summary	Adjusted P Value
											RCh DI 0 vs. RCh DI 10	0.4533	0.1104 to 0.7963	Yes	*	0.0291													Dunnett's multiple comparisons test	Mean Diff.	95.00% CI of diff.	Below threshold?	Summary	Adjusted P Value
	Data summary										RCh DI 0 vs. RCh DI 5	0.1933	0.1050 to 0.2817	Yes	*	0.0108													LPS RCh 0 vs. LPS RCh 1.25	-0.08397	-0.1208 to -0.04710	Yes	***	0.0004
	Number of treatments (columns)	8									RCh DI 0 vs. RCh DI 2.5	0.18	0.09514 to 0.2649	Yes	*	0.0115													LPS RCh 0 vs. LPS RCh 0.63	-0.04474	-0.08160 to -0.007880	Yes	*	0.0198
	Number of subjects (rows)	3									RCh DI 0 vs. RCh DI 1.25	0.1233	0.07434 to 0.1723	Yes	**	0.0082													LPS RCh 0 vs. LPS RCh 0.31	-0.03817	-0.07504 to -0.001312	Yes	*	0.0428
	Number of missing values	0									RCh DI 0 vs. RCh DI 0.63	0.1267	-0.06931 to 0.3226	No	ns	0.1136													LPS RCh 0 vs. LPS RCh 0.16	-0.01929	-0.05615 to 0.01757	No	ns	0.3838
											RCh DI 0 vs. RCh DI 0.31	0.1033	-0.06814 to 0.2748	No	ns	0.1289
	Number of families	1									RCh DI 0 vs. RCh DI 0.16	0.07667	-0.05296 to 0.2063	No	ns	0.1333													Test details	Mean 1	Mean 2	Mean Diff.	SE of diff.	n1	n2	q	DF
	Number of comparisons per family	7																											LPS RCh 0 vs. LPS RCh 1.25	0.6676	0.7516	-0.08397	0.01219	3	3	6.885	8
	Alpha	0.05									Test details	Mean 1	Mean 2	Mean Diff.	SE of diff.	n1	n2	q	DF										LPS RCh 0 vs. LPS RCh 0.63	0.6676	0.7124	-0.04474	0.01219	3	3	3.669	8
											RCh DI 0 vs. RCh DI 10	1.093	0.64	0.4533	0.04667	3	3	9.714	2										LPS RCh 0 vs. LPS RCh 0.31	0.6676	0.7058	-0.03817	0.01219	3	3	3.13	8
	Dunnett's multiple comparisons test	Mean Diff.	95.00% CI of diff.	Below threshold?	Summary	Adjusted P Value					RCh DI 0 vs. RCh DI 5	1.093	0.9	0.1933	0.01202	3	3	16.09	2										LPS RCh 0 vs. LPS RCh 0.16	0.6676	0.6869	-0.01929	0.01219	3	3	1.582	8
	C 0 vs. C 10	-0.2889	-1.492 to 0.9144	No	ns	0.5248					RCh DI 0 vs. RCh DI 2.5	1.093	0.9133	0.18	0.01155	3	3	15.59	2
	C 0 vs. C 5	-0.251	-0.5687 to 0.06669	No	ns	0.0783					RCh DI 0 vs. RCh DI 1.25	1.093	0.97	0.1233	0.006667	3	3	18.5	2
	C 0 vs. C 2.5	-0.2796	-0.5226 to -0.03650	Yes	*	0.0381					RCh DI 0 vs. RCh DI 0.63	1.093	0.9667	0.1267	0.02667	3	3	4.75	2
	C 0 vs. C 1.25	-0.2115	-0.3658 to -0.05712	Yes	*	0.0271					RCh DI 0 vs. RCh DI 0.31	1.093	0.99	0.1033	0.02333	3	3	4.429	2
	C 0 vs. C 0.63	-0.14	-0.3649 to 0.08487	No	ns	0.1216					RCh DI 0 vs. RCh DI 0.16	1.093	1.017	0.07667	0.01764	3	3	4.347	2
	C 0 vs. C 0.31	-0.1437	-0.2017 to -0.08567	Yes	**	0.0084
	C 0 vs. C 0.16	-0.1215	-0.1595 to -0.08359	Yes	**	0.0051
	Test details	Mean 1	Mean 2	Mean Diff.	SE of diff.	n1	n2	q	DF
	C 0 vs. C 10	3.017	3.306	-0.2889	0.1637	3	3	1.765	2
	C 0 vs. C 5	3.017	3.268	-0.251	0.04323	3	3	5.806	2
	C 0 vs. C 2.5	3.017	3.296	-0.2796	0.03307	3	3	8.453	2
	C 0 vs. C 1.25	3.017	3.228	-0.2115	0.021	3	3	10.07	2
	C 0 vs. C 0.63	3.017	3.157	-0.14	0.0306	3	3	4.575	2
	C 0 vs. C 0.31	3.017	3.161	-0.1437	0.007895	3	3	18.2	2
	C 0 vs. C 0.16	3.017	3.138	-0.1215	0.005165	3	3	23.53	2

## Sheet: 3A
3A	Time (hrs)	Time total	VC			LPS			EHNA100uM			EHNA10uM			EHNA1uM			BAY 60-7550100uM			BAY 60-755210uM			BAY 60-75521uM			MILRINONE100uM			MILRINONE10uM			MILRINONE1uM			ANAGRELIDE 100uM			ANAGRELIDE 10uM			ANAGRELIDE 1uM			VARDENAFIL 100uM			VARDENAFIL 10uM
DRUG IN	0.000590556	0	6900.31	7705.39	7373.93	6480.02	6284.1	6582.53	6874.02	6380.26	6698.28	6533.22	6018.81	5553.06	6108.91	5994.33	5603.07	7484.18	7576.73	7723.04	6584.64	6994.56	6500.87	6459.05	6373.25	5909.2	6223.49	6767.64	6903.07	6687.53	6457.12	6208.66	6521.59	6907.38	6185.28	6465.62	5944.38	5980.73	6739.94	6148.76	5809.45	6950.25	6276.73	6043.05	4554.41	4215.32	4390.55	6317.38	6185.37
DRUG IN	1.00049	1	6530.81	7438.73	6584.47	6422.95	6225.76	6074.9	7270.15	7281.16	7692.99	7025.06	6427.15	5995.49	6496.22	6465.88	6197.56	7739.09	8310.14	8175.22	7055.62	8134.14	7587.59	6732.2	7029.08	6506.09	6301.06	6932.07	6949.59	6409.75	6592.15	6374.48	6622.94	6945.67	6489.42	6935.37	6856.09	6170.72	7010.9	6440.53	6358.98	7219.43	6771.1	6298.94	4391	4129.66	4007.13	7476.69	7657.37
DRUG IN	2.00046	2	6192.29	7014.59	6062.38	5869.4	5085.77	5498.09	7160.97	7175.72	7686.95	6790.96	6096.23	5984.44	6436.26	6246.55	6251.18	7539.66	8084.69	8205.95	7098.24	8236.38	7784.84	6810.72	6915.23	6684.84	5791.98	6316.95	6871.19	6209.6	6255.82	6235.34	6383.85	6487.58	6431.32	6102.05	5624.28	5689.68	6518.01	5638.06	5890.56	6752.84	5888.44	5905.87	5671.62	4982.64	4815.22	7427.43	7497.48
DRUG IN	3.00042	3	5420.24	5979.53	4961.94	5100.8	4170.49	4491.44	6837.99	6605.77	7281.98	6477.93	5619.69	5457.34	6370.4	6136.8	5935.95	7115.54	7541.87	7757.61	6994.23	7930.26	7562.77	6449.75	6580.26	6440.87	5063.79	5518.36	6137.42	5699.46	5688.08	5642.8	5995.94	6000.67	6063.06	4437.57	4534.23	4469.15	6070.49	5195.84	5154.63	6309.1	5537.14	5279.94	6279.64	5616.91	5380.97	6805.28	6484.46
DRUG IN	4.00038	4	4788.72	5436.32	4458.45	4603.01	3799.19	4083.28	6699.71	6313.87	7136.68	6140.1	5343.61	5091.12	6120.73	6100.44	5263.68	6884.39	7475.38	7652.77	6874.04	7728.3	7461.78	6499.43	6327.6	6437.67	4629.51	5090.77	5740.04	5510.68	5413.45	5369.28	5721.92	5654.6	6090.92	3630.25	3641.15	3886.23	5672.32	4803.46	4765.5	5986.65	5057.6	4883.11	6362.5	5667.11	5583.04	6757.65	6337.79
DRUG IN	5.00035	5	4725.92	5469.43	4464.53	4610.21	3836.8	4033.57	6718.77	6354.35	7069.32	6057.99	5002.92	4873.45	5644.72	5279.21	4771.11	6778.79	7491.96	7512.27	6858.13	7716.76	7354.17	6479	5950.38	6514.31	4695.91	5320.16	5756.77	5550.28	5427.95	5382.01	5710.79	5693.69	6233.56	3057.66	3403.37	3517.07	5674.66	4819.96	4634.49	5894.39	5115.31	4581.88	6614.04	5513.5	5360.75	6331.03	6087.1
DRUG IN	6.00031	6	4970.75	5874.29	4786.22	4946.94	4216.83	4395.39	6781.89	6496.5	7183.34	6024.8	5052.87	4760.71	5251.86	5007.53	4616.27	6609.76	7391.44	7426.46	6977.66	7848.61	7373.59	6198.65	5704.9	6275.88	4974.96	5663.3	6029.79	5617.97	5671.53	5477.52	5640.77	5835.27	6335.16	2881.96	3312.26	3504.06	5852.97	4966.05	4742.32	5963.32	5281.5	4575.86	6607.31	5655.32	5793.76	6570	6350.26
DRUG IN	7.00027	7	5240.81	6332.71	5203.48	5304.99	4613.95	4785.29	6917.47	6696.3	7412.27	6042.41	5010.56	4875.1	4997.32	4910.53	4714.06	6456.61	7284.08	7282.67	7091.3	8063.96	7407.21	6006.42	5627.55	5838	5218.7	5943.82	6172.6	5554.82	5768.81	5450.38	5654.95	5903.72	6284.35	2734.92	3188.62	2996.01	5968.24	5165.85	4837.84	6091.56	5496.5	4665.84	7070.78	6145.05	6401.45	6798.12	6729.63
DRUG IN	8.00024	8	5529.35	6668.9	5571.55	5666.49	4959.09	5076.02	6932.23	6817.55	7515.33	5993.93	5007.73	5003.66	5043.71	4939.08	4760.46	6303.37	7161.9	7089.1	7236.56	8160.56	7514.03	5804.93	5695.87	5693.36	5289.21	6152.94	6244.62	5391.35	5793.24	5317.65	5586.83	5982.05	6057.54	2477.38	3017.17	2917.37	5997.28	5336.42	4911.98	6176.49	5633.44	4727.85	7675.57	6762.32	6996.87	7131.61	7111.86
DRUG IN	9.0002	9	5796.55	7033.79	5916.04	5931.93	5227.6	5410.12	6891.58	6935.95	7511.65	6101.9	5042.89	5125.2	5121.11	5044.05	4882.78	6124.45	7007.49	6950.1	7288.41	8061.88	7553.58	5706.82	5724.54	5629.37	5416.08	6308.77	6217.31	5392.62	5878.78	5152.77	5599.97	5972.6	5810.62	2415.12	2995.62	2812.13	6120.14	5452.67	4983.45	6306.68	5738.14	4785.28	7949.72	7263.04	7358.45	7281.09	7329.45
DRUG IN	10.0002	10	6044.69	7299.27	6201.44	6193.35	5552.72	5693.66	6854.21	6890.21	7458.88	6170.04	5207.36	5336.93	5335.2	5239.81	5160.33	5973.82	6884.99	6885.03	7215.19	7949.56	7452.29	5652.2	5744.88	5631.24	5466.05	6434.39	6208.81	5377.48	5929.01	5112.3	5607.52	6006.73	5664.15	2458.8	2914.98	2681.23	6195.35	5531.72	5044.44	6257.25	5879.56	4930.13	8205.08	7338.35	7707.29	7402.63	7413.13
DRUG IN	11.0001	11	6290.63	7580.58	6531.96	6402.1	5880.52	6003.24	6827.48	6823.95	7411.72	6273.24	5367.72	5504.41	5530.19	5493.33	5433.59	5880.37	6789.18	6792.33	7224.39	7902.78	7399.56	5684.27	5948.35	5718.27	5564.02	6640.48	6334.61	5441.11	5998.05	5208.84	5671.53	6132.72	5564.82	2478.4	2876.09	2485.73	6252.16	5613.36	5174.05	6366.75	6069.97	5080.25	8417.73	7800.64	7911.35	7464.94	7521.41
DRUG IN	12.0001	12	6479.47	7826.69	6803.16	6624.92	6139.24	6254.69	6666.92	6752.42	7370.16	6399.49	5526.01	5623.96	5751.71	5792.45	5705.34	5847.61	6654.01	6690.6	7136.6	7765.47	7328.17	5779.1	6126.03	5824.25	5740.03	6728.82	6419.24	5513.17	6085.65	5259.61	5723.21	6199.97	5506.66	2411.39	2921.95	2420.58	6354.63	5775.07	5316.2	6417.95	6214.25	5306.19	8760.54	7957.64	8119.85	7475.48	7548.22
DRUG IN	13.0001	13	6687.75	8007.11	7041.06	6795.23	6380.31	6400.08	6629.77	6694.59	7296.06	6509.31	5636.61	5799.62	5994.42	6107.61	5964.9	5734.3	6620.47	6627.93	7069.92	7648.19	7247.4	5947.39	6200.74	5912.31	5918.28	6874.2	6548.7	5574.44	6163.64	5350.56	5782.97	6353.28	5507.8	2301.16	2811.29	2433.5	6548.66	5891.79	5444.06	6466.88	6405.78	5543.26	8589.74	8314.24	8177.63	7474.32	7576.72
DRUG IN	14	14	6910.72	8128.36	7260.18	6976	6605.3	6588.15	6559.72	6627.19	7240.88	6616.28	5769.72	5883.2	6312.29	6347.66	6150.89	5679.85	6592.55	6545.44	7016.33	7551.88	7176.04	6050.08	6360.3	5995.39	6053.43	7042.35	6692.92	5707.5	6244.79	5436.48	5916.52	6492.63	5524.83	2286.89	2667.64	2363.6	6644.78	6035.86	5617.42	6514.54	6549.06	5707.86	8644.93	8518.76	8229.33	7463.78	7466.83
DRUG IN	15	15	7043.53	8275.93	7488.37	7101.61	6724.89	6755.78	6469.99	6576.99	7116.83	6760.43	5856.23	6018.81	6498.87	6556.58	6357.96	5618.42	6563.41	6454.74	6938.5	7423.53	7084.03	6200.48	6534.1	6025.33	6183.79	7176.89	6784.71	5803.4	6382.35	5525.68	6054.46	6513.09	5604.65	2294.92	2580.54	2253.03	6696.09	6151.4	5789.42	6615.97	6667.99	5835.1	8859.05	8600.09	8192.64	7317.18	7374.07
DRUG IN	15.9999	16	7157.96	8365.94	7640.56	7172.7	6892.79	6863.34	6417.7	6491.11	7055.92	6744.25	5939.15	6094.01	6622.72	6733.2	6526.54	5576.35	6530.39	6414.8	6846.48	7306.75	6992.08	6322.06	6684.19	6128.6	6302.36	7272.92	6897.77	5956.7	6522.95	5656.59	6179.14	6598.58	5598.35	2216.35	2541.08	2202.95	6756.11	6296.55	5902.37	6678.03	6827.59	5983.34	8777.87	8606.91	8216.52	7244.9	7306.72
DRUG IN	16.9999	17	7239.66	8417.69	7722.82	7312.56	6979.86	7032.84	6342.07	6480.49	7047.36	6798.87	6012.4	6091.17	6758.32	6869.56	6634.13	5539.22	6510.07	6377.7	6805.99	7166.29	6897.89	6466.03	6832.85	6213.16	6452.05	7435.58	7041.34	6075.04	6628.95	5781.2	6259.01	6788.34	5724.3	2159.36	2498.08	2154.53	6837.06	6419.48	6054.23	6724.83	6860.23	6102.87	8753.68	8547.5	8121.46	7151	7268.01
DRUG IN	17.9999	18	7350.32	8487.44	7818.27	7391.76	7059.31	7192.18	6235.23	6391.79	6991.81	6837.34	6029.48	6092.73	6829.33	6988.33	6693.89	5511.05	6482.03	6351.05	6670.84	7074.95	6802.58	6635.31	6917.74	6281.68	6587.89	7540.85	7197.6	6107.67	6717.38	5902.76	6341.49	6838.55	5774.57	2071.55	2439.44	2083.13	6915.01	6533.3	6209.55	6829.65	6983.77	6198.69	8645.02	8543.05	7918.62	7052.91	7193.89
DRUG IN	18.9998	19	7380.34	8483.52	7921.4	7516.4	7125.77	7280.02	6166.38	6366.85	6889.4	6795.37	5985.4	6083.41	6870.01	7007.98	6743.74	5477.02	6470.07	6334.82	6643.05	6948.45	6769.49	6715.6	6962.08	6316.73	6706.34	7598.43	7332.48	6199.1	6820.18	5960.25	6457.17	6895.99	5823.61	2065.18	2433.94	2031.96	6961.92	6637.33	6382.77	6853.19	6995.33	6326.94	8515.52	8407.75	8054.15	6948.25	7077.06
DRUG IN	19.9998	20	7471.17	8463.79	7980.94	7500.67	7188.68	7345.66	6131.9	6261.91	6855.46	6756.58	5979.27	6073.9	6941.1	7063.94	6774.43	5475.62	6458.33	6307.22	6549.74	6813.95	6750.66	6720.23	7010.59	6289.35	6797.21	7635.46	7430.37	6247.56	6866.09	6028.45	6505.63	6931.76	5898.64	1984.52	2262.89	1977.6	7061.54	6652.29	6426.76	6967.31	7018.09	6383.16	8404.91	8238.73	7689.13	6820.39	6910.25
DRUG IN	20.9998	21	7500.99	8449.76	8011.64	7566.19	7238.2	7414.59	6043.77	6200.01	6753.59	6725.27	5939	6056.83	6870.46	7083.54	6803.15	5449.9	6456.52	6315.72	6458.55	6712.71	6635.25	6750.22	7064.59	6318.07	6885.26	7720	7555.77	6383.44	6953.41	6088.63	6551.98	7009.34	5991.19	1939.09	2219.1	1944.93	7107.32	6644.08	6522.82	7047.49	7045.27	6476.63	8530.54	8229.96	7693.39	6696.2	6857.65
DRUG IN	21.9997	22	7501.32	8461.95	8055.49	7537.76	7282.63	7505.68	5960.08	6174.65	6728.2	6609.9	5962.27	6010.18	6826.25	7102.06	6799.63	5429.28	6470.16	6342.02	6332.27	6684.02	6586.17	6756.76	7100.8	6370.9	6943.97	7834.2	7645.96	6465.23	6952.99	6135.38	6627.71	7039.82	6097.09	1827.45	2171.94	1854.37	7120.55	6657.18	6499.1	7152.11	7058.19	6589.47	8404.3	8202.53	7678.2	6557.03	6714.91
DRUG IN	22.9997	23	7572.14	8414.04	8088.27	7554.76	7288.36	7537.1	5857.51	6086.41	6640.24	6538.51	5899.66	5952.07	6841.25	7068.29	6809.32	5399.18	6421.12	6353.1	6293.49	6549.46	6526.09	6789.63	7071.5	6387.51	6965.03	7860.14	7667.59	6483.72	6991.34	6159.22	6617.02	7051.65	6126.3	1761.77	2097.56	1781.08	7142.92	6640.77	6461.11	7122.05	6987.74	6622.09	8234.63	8109.64	7538.74	6512.68	6570.05
DRUG IN	23.9997	24	7539.15	8405.68	8140.21	7576.94	7339.71	7601.87	5776.05	6017.53	6607.96	6494.92	5876.69	5914.04	6823.82	7099.05	6805.3	5387.24	6390.61	6368.45	6228.55	6446.54	6415.84	6791.04	7052.97	6386.81	7044.07	7894.75	7751.54	6532.53	7037.96	6249.03	6711.77	7089.58	6226.08	1712.43	2060.45	1731.26	7163.76	6623.45	6572.19	7218.42	7017.04	6659.31	8147.84	8008.89	7474.46	6403.45	6494.57
LPS IN	0	24.5	8165.94	9152.53	8683.99	8287.11	7857.72	8183.75	6092.7	6010.12	6672.86	6837.55	5955.08	6011.11	7214.01	7302.02	7013.34	5587.14	6477.14	6531.52	6522.24	6559.19	6845.41	7103.3	7281.09	6687.7	7367.01	8153.48	8072.35	6810.22	7237.06	6478.74	7055.23	7326.03	6454.91	1641.33	1972.75	1623.82	7416.6	6740.68	6780.73	7499.73	7143.94	6900.38	7775.75	7413.75	6455.19	6463.83	6331.28
LPS IN	0.500467	25	7746.34	8552.94	8361.29	7586.91	7280.43	7754.33	5780.92	5905.21	6487.15	6484.81	5763.34	5885.33	6803.7	6987.26	6829.2	5329.3	6307.79	6356.62	6230.62	6344.86	6554.79	6768.71	6915.13	6507.66	6954.96	7817.59	7715.54	6578.74	6909.9	6304.33	6718.57	7077.36	6368.4	1558.96	1927.37	1559.27	7237.98	6378.4	6582.08	7184.29	6857.41	6738.21	7952.08	7779.92	7009.23	6324.39	6172.58
LPS IN	1.00046	25.5	7556.56	8338.95	8266.95	7130.67	6656.16	7002.22	5496.42	5616.64	6251.47	5949.61	5187.93	5418.32	6225.16	6188.94	6230.51	5096.87	5948.98	6123.36	5958.62	6031.51	6398	5952.06	6009.81	5793.87	6357.96	6814.76	6820.22	5816.07	5966.68	5547.63	5925.42	6203.86	5592.52	1488.82	1854.4	1494.01	6559.46	5696.43	5873.94	6461.86	6026.31	6015.83	7561.42	7501.88	6842.75	6034.22	5884.49
LPS IN	1.50046	26	7519.83	8273.21	8193.3	6600.04	6102.09	6496.32	5077.78	5197.66	5901.78	5506.51	4717.2	4983.57	5648.16	5555.66	5676.09	4743.44	5635.62	5744.46	5519.05	5523.3	5821.62	5377.96	5385.12	5133.02	5647.15	6031.92	6202.75	5266.99	5375.43	4987.99	5268.92	5413.52	5072.85	1424.7	1736.82	1437.26	6071.15	5073.17	5324.02	5823.28	5341.32	5257.14	7327.43	7199.91	6716.98	5733.27	5471.23
LPS IN	2.00045	26.5	7432.83	8306.68	8239.31	5844.17	5480.07	5913.01	4743.28	4725.28	5440.98	5138.08	4379.53	4571.17	5197.75	5076.06	5216.79	4497.8	5385.5	5384.45	5311.71	5302.58	5371.46	5159.34	5096.42	4633.6	5214.31	5554.08	5886.87	4996.87	5060.76	4632.35	4970.49	5038.49	4689.75	1330.45	1589.4	1371.65	5527.78	4753.11	4632.79	5351.12	4917.25	4746.13	7251.98	6960.19	6478.84	5464.23	5241.96
LPS IN	2.50045	27	7440.81	8284.27	8144.2	5400.77	5082.51	5041.46	4569.18	4593.46	5041.18	5008.91	4270.99	4364.25	5052.14	4888.62	4893.02	4386.65	5275.95	5228.32	5300.91	5305.5	5281.86	5102.35	5026.1	4461.36	4986.7	5366.75	5679.26	4914.97	4922.29	4499.81	4834.21	4879.89	4549.17	1227.56	1467.98	1232.07	5334.29	4685.52	4399.43	5230.29	4763.85	4564.46	7189.09	6972.74	6340.78	5358.67	5151.76
LPS IN	3.00044	27.5	7452.53	8237.97	8125.67	5159.98	4911.33	4791.22	4623.62	4643.78	4956.46	4947.21	4249.13	4305.48	4926.23	4775.12	4744.06	4321.99	5157.81	5164.87	5199.59	5276.01	5276.97	4936.69	4923.92	4419.66	4774.29	5165.16	5402.04	4775.91	4780.98	4395.72	4714.29	4778.76	4415.99	1141.1	1397.55	1157.92	5189.27	4660.82	4308.84	5101.3	4662.97	4518.79	7260.41	6934.92	6304.99	5323.91	5115.7
LPS IN	3.50043	28	7415.75	8171.99	8074.11	5021.33	4736.33	4697.62	4692.73	4715.99	5046.36	4855.9	4221.61	4258.28	4840.27	4694.69	4655.71	4260.08	5054.8	5103.04	5127.71	5155.94	5171.27	4832.08	4816.47	4338.67	4611.55	5009.91	5164.26	4636.42	4681.24	4253.95	4550.66	4686.68	4313.18	1097.1	1366.89	1106.34	5041.91	4589.71	4257.37	4993.86	4584.66	4410.57	7359.3	7009	6345.74	5230.46	5014.06
LPS IN	4.00043	28.5	7365.49	8156.23	8027.47	4919.3	4617.5	4617.15	4654.73	4730.3	5135.75	4793	4188.94	4210.04	4788.65	4626.58	4551.48	4166.1	4921.3	4996.13	5075.26	5061.21	5052.79	4770.85	4762.74	4270.08	4492.78	4927.45	5013.44	4526.51	4632.14	4162.86	4461.14	4658.99	4227.76	1068.49	1335.18	1075.04	4968.54	4528.46	4184.13	4944.22	4533.88	4347.36	7515.74	7074.32	6520.76	5182.38	4962.48
LPS IN	4.50042	29	7352.25	8125.64	7984.64	4854.81	4533.38	4547.99	4627.35	4706.88	5103.8	4759.11	4167.72	4186.54	4768.11	4562.24	4466.59	4082.58	4813.63	4884.88	5024.08	5011.34	4937.65	4717.68	4746.31	4205.87	4442.83	4872.51	4936.2	4431.71	4584.79	4096.64	4442.09	4644.94	4169.01	1050.92	1305.75	1034.58	4944	4480.01	4158.38	4912.06	4495.69	4298.74	7488.45	7124.22	6588.23	5108.26	4921.21
LPS IN	5.00041	29.5	7332.2	8094.39	7951.52	4724.3	4440.04	4484.37	4609.25	4675.09	5080.37	4766.06	4176.39	4162.19	4731.54	4538.16	4402.16	4007.95	4694.73	4819.59	4991.21	4958.29	4893.65	4692.83	4705.45	4168.62	4367.15	4855.44	4855.44	4396.45	4576.47	4022.25	4428.08	4632.37	4115.62	1037.44	1281.92	1005.85	4956.12	4448.26	4150.04	4895.84	4433.4	4268.08	7494.18	7121.02	6508.03	5084.76	4891.12
LPS IN	5.50041	30	7340.34	8076.23	7911.4	4697.38	4387.87	4400.72	4601.32	4620.26	4981.92	4741.36	4157.77	4133.29	4714.26	4526.66	4386.11	3957.42	4608.15	4724	4999.38	4916.69	4845.01	4685.03	4706.9	4155	4325.02	4792.88	4816.61	4356.78	4565.82	3993.63	4367.98	4626.79	4062.46	1014.39	1263.66	988.268	4945.58	4436.46	4115.26	4878.14	4400.6	4232.21	7381.69	7048.63	6438.91	5006.33	4820.11
LPS IN	6.0004	30.5	7297.62	8067.02	7931.73	4639.77	4356.68	4357	4604.63	4616.17	4936.48	4743	4153.41	4104.59	4723.19	4501.03	4352.33	3874.8	4503.63	4662.25	4985.54	4849.23	4843.14	4677.06	4694.82	4140.29	4295.15	4763.03	4776.42	4358.59	4582.48	3973.12	4349.24	4595.63	3985.27	1006.17	1245.38	970.223	4938.94	4419.08	4098.82	4849.64	4378.8	4205.25	7467.74	6980.46	6441.52	4979.35	4755.77
LPS IN	6.5004	31	7320.08	8049.11	7915.11	4586.91	4343.79	4326.49	4599.3	4586.33	4913.21	4763.55	4161.88	4098.47	4739.18	4499.62	4347.83	3808.33	4424.03	4590.99	4926.12	4809.49	4732.5	4712.13	4715.73	4128.17	4311.27	4734.03	4779.54	4415.88	4571.11	3972.56	4362.53	4603.78	3986.29	994.19	1228.92	959.835	4954.59	4409.84	4093.78	4869.82	4342.88	4175.46	7318.79	7008.69	6391.49	4953.26	4733.51
LPS IN	7.0004	31.5	7295.17	8008.24	7912.04	4631.39	4346.18	4320.39	4577.62	4571.46	4873.08	4817.21	4159.83	4129.97	4785.28	4509.44	4355.21	3761.1	4361.03	4515.57	4872	4765.77	4694.19	4754.07	4737.73	4123.21	4347.92	4729.08	4781.11	4472.31	4608.67	3989.97	4375.2	4642.78	3999.56	982.384	1213.92	948.211	4971.65	4444.42	4093.65	4863.79	4341.27	4178.67	7388.57	6992.44	6445.55	4955.55	4736.05
LPS IN	7.50039	32	7290.87	7988.86	7894.16	4696.35	4378.18	4334.74	4548.23	4546.23	4869.62	4893.31	4223.76	4172.3	4819.84	4549.57	4388.5	3717.73	4301.89	4454.35	4831.51	4736.93	4682.65	4816.66	4773.01	4131.39	4430.97	4746.19	4814.6	4520.84	4630.82	3984.73	4456.53	4672.7	4015.59	967.648	1196.76	936.988	5038.56	4481.07	4116.05	4864.22	4369.18	4200.12	7328.86	6868.38	6356.32	4904.84	4724.74
LPS IN	8.00038	32.5	7316.75	7969.36	7897.33	4744.42	4424.12	4379.58	4519.55	4506.21	4834.56	4970.27	4270.32	4228.37	4875.24	4590.85	4450.83	3695.2	4264.34	4409.95	4815.81	4731.26	4686.55	4860.41	4825.66	4172.04	4488.69	4756.51	4863.86	4555.83	4636.77	4034.84	4496.63	4685.73	4057.41	952.387	1186.51	917.444	5063.4	4534.11	4136.88	4885.3	4397.36	4232.97	7369.39	6918.15	6309.13	4926.06	4718.37
LPS IN	8.50038	33	7307.62	7926.45	7865.6	4819.37	4483.69	4437.98	4528.97	4524.84	4837.07	4994.02	4319.23	4272.57	4925.93	4662.85	4501.56	3666.86	4222.17	4375.95	4818.14	4726.38	4690.08	4939.05	4874.6	4193.5	4569.61	4803	4933.88	4616.85	4737.37	4095.19	4539.08	4729.65	4122.98	947.927	1170.77	898.934	5114.13	4577.16	4206.89	4929.62	4410.36	4274.33	7362.38	6970.34	6246.98	4926.35	4709.55
LPS IN	9.00038	33.5	7294.79	7862.38	7845.78	4906.58	4531.37	4531.16	4588.28	4504.14	4813.16	5054.78	4367.71	4327.08	4968.22	4716.14	4551.92	3629.71	4189.54	4327.7	4805.99	4712.55	4690.11	5005.52	4904.4	4255.79	4654.96	4819.11	4969.03	4687.19	4781.48	4159.64	4619.02	4803.63	4165.49	940.906	1125.94	887.104	5130.22	4643.12	4234.34	4972.27	4451.36	4327.11	7315.78	6893.46	6364.71	4897.04	4700.03
LPS IN	9.50037	34	7260.34	7835.52	7829.72	4963.86	4583.36	4606.81	4630.35	4544.64	4788.85	5090.24	4419.32	4362.63	5038.04	4762.17	4597.27	3595.75	4157.9	4314.84	4793.98	4710.7	4650.08	5074.01	4961.7	4330.63	4699.11	4849.93	5015.15	4708.91	4815.96	4202.67	4682.05	4843.35	4209.66	931.459	1109.91	870.375	5194.33	4683.27	4296.23	5015.84	4477.19	4378.8	7356.93	6843.6	6233.43	4904.43	4704.81
LPS IN	10.0004	34.5	7242.95	7816.86	7838.11	5034.67	4660.38	4677.64	4652.74	4571.98	4761.14	5143.3	4468.54	4425.13	5103.09	4811.77	4651.79	3586.96	4117.34	4262.28	4785	4695.48	4622.76	5118.43	4996.46	4379.13	4777.4	4896.56	5088.34	4746.97	4827.57	4255.19	4723.7	4892.87	4242.74	911.306	1095.17	852.234	5216.1	4717.36	4345.62	5026.99	4521.29	4425.2	7318.89	6870.4	6400.04	4913.68	4714.83
LPS IN	10.5004	35	7250.68	7747.69	7830.63	5123.98	4717.37	4741.99	4648.02	4618.95	4749.7	5198.11	4524.49	4497.53	5156.81	4871.14	4696.58	3556.76	4097.96	4254.24	4746.16	4651.92	4638.13	5184.21	5048.59	4418.84	4809.03	4915.88	5147.78	4810.28	4843	4296.32	4762.55	4926.57	4295.31	899.329	1083.45	838.262	5263.09	4759.23	4380.04	5050.67	4545.62	4476.52	7272.79	6862.8	6329.48	4883.96	4696.74
LPS IN	11.0004	35.5	7245.06	7734.79	7788.71	5184.85	4769.22	4785.17	4727.85	4624.51	4825.3	5210.75	4551.9	4537.11	5170.86	4935.31	4755.57	3545.04	4066.94	4228.07	4717.01	4636.89	4618.23	5238.81	5067.66	4466.5	4868.72	4962.89	5172.21	4841.58	4863.52	4324.02	4809.2	4942.66	4313.91	892.006	1055.8	820.515	5317.75	4790.45	4402.16	5132.26	4562.88	4491.44	7388.15	6801.45	6412.07	4886.07	4719.58
LPS IN	11.5003	36	7235.05	7680.9	7775.89	5227.83	4824.33	4863.41	4747.84	4655.01	4818.18	5230.56	4579.38	4548.77	5244.67	4966.3	4803.06	3540.7	4029.22	4201.23	4733.74	4627.67	4600.78	5266.63	5095.74	4516.51	4919.38	4986.04	5207.68	4891.49	4850.61	4344.16	4835.29	4983.57	4332.69	880.713	1026.31	802.575	5327.26	4810.42	4412.92	5128.16	4592.23	4510.92	7394.91	6825.07	6326.34	4883.08	4706.04
LPS IN	12.0003	36.5	7212.15	7657.66	7746.95	5290.91	4847.36	4937.93	4758.5	4624.23	4855.57	5259.75	4587.93	4574.8	5257.2	4992.07	4839.94	3525.23	4010.65	4183.99	4717.38	4614.09	4592.29	5263.01	5129.05	4564.89	4982.79	5004.62	5240.59	4930.67	4877.03	4374.93	4861.64	4992.7	4354.18	870.043	1008.82	790.893	5340.78	4837.56	4440.27	5157.7	4633.34	4519.55	7283.22	6829.74	6398.88	4878.89	4699.47
LPS IN	12.5003	37	7193.67	7675.62	7709.76	5320.35	4899.67	4989.75	4783.85	4679.94	4891.25	5278.35	4590.61	4590.01	5259.84	5021.73	4839.86	3524.73	3994.39	4153.25	4716.11	4579.78	4546.73	5298.71	5149.02	4602.01	5017.53	5050.94	5276.19	4958.69	4909.75	4411.93	4905.52	5014.76	4369.05	858.521	983.752	780.155	5378.41	4838.18	4465.31	5186.39	4646.9	4552.42	7210.78	6736.04	6323.01	4842.8	4688.56
LPS IN	13.0003	37.5	7148.17	7636.21	7724.74	5342.25	4916.19	5040.2	4806.11	4715.92	4912.99	5302.63	4621.61	4601.6	5278.23	5041.63	4867.98	3520.06	3964.95	4168.62	4679.43	4562.36	4566.12	5335.12	5192.19	4617.85	5072.52	5120.57	5304.53	4953.17	4909.31	4441.56	4935.42	5008.41	4395.5	850.689	975.724	777.491	5370.75	4867.09	4487.84	5196.91	4680.49	4589.47	7229.3	6769.65	6225.27	4854.62	4682.39
LPS IN	13.5003	38	7133.04	7581.96	7724.2	5385.3	4943.12	5056.19	4824.65	4710.57	4936.77	5321.94	4612.77	4601.46	5279.12	5055.85	4869.28	3507.1	3957.94	4170.04	4714.27	4559.28	4589.47	5368.42	5227.69	4633.18	5097.26	5142.38	5347.01	5002.83	4937.14	4477.15	4955.99	5007.17	4409.32	843.143	961.246	769.538	5395.9	4883.16	4524.86	5225.92	4709.82	4627.91	7200.27	6729.81	6321.16	4875.81	4660.31
LPS IN	14.0003	38.5	7113.8	7553.86	7702.57	5429.46	4970.96	5111.84	4851.51	4728.11	4962.2	5330.91	4652.28	4616.87	5293.54	5075.3	4886.64	3500.33	3948.76	4161.93	4692.59	4576.52	4564.32	5380.2	5221.15	4659.12	5124.99	5167.81	5367.7	5016.32	4955.4	4474.64	4992.6	5037.93	4433.52	833.981	946.504	765.836	5400.6	4886.84	4499.82	5271.92	4732.89	4636.59	7223.15	6693.3	6261.2	4892.69	4622.81
LPS IN	14.5003	39	7095.09	7521.76	7683.81	5468.35	5010.29	5156.51	4880.31	4761.19	4991.11	5358.03	4654.3	4616.19	5286.51	5087.63	4904.51	3503.09	3930.22	4127.89	4665.89	4547.85	4581.82	5386.38	5243.04	4665.17	5158.92	5185.54	5405.81	5022.27	4969.51	4505.34	5020.2	5058.36	4473.13	820.408	940.124	753.357	5401.35	4867.87	4534.66	5326.53	4755.24	4657.83	7230.4	6715.53	6182.37	4907.54	4693.26
LPS IN	15.0003	39.5	7068.64	7481.76	7669.85	5510.09	5025.07	5186.03	4923.84	4767.58	5002.58	5347.29	4653.16	4593.56	5304.77	5097.61	4905.23	3517.54	3927.98	4141.92	4694.32	4566.86	4557.84	5420.39	5266.76	4672.78	5178.58	5205.61	5484.38	5038.57	5000.87	4519.97	5015.92	5104.11	4489.8	809.096	941.778	745.049	5430.16	4884.9	4551.79	5338.4	4758.72	4697.43	7118.7	6629.57	6204.85	4888.31	4697.45
LPS IN	15.5003	40	7072.91	7459.05	7636.3	5535.35	5067	5216.79	4937.12	4746.18	5013.25	5336.75	4667.36	4613.29	5304.8	5126.88	4915.77	3514.73	3931.9	4151.92	4671.68	4504.11	4558.83	5420.52	5263.28	4689.52	5203.84	5211.19	5506.13	5058.56	4999.31	4541.32	5010.61	5110.76	4491.23	800.244	925.909	731.497	5419.6	4886.63	4564.17	5345.35	4783.14	4691.29	7171.89	6710.88	6213.33	4851.72	4653.22
LPS IN	16.0003	40.5	7073.48	7425.24	7623.34	5541.22	5065.34	5231.43	4930.54	4752.84	5051.21	5333.4	4665.56	4613.69	5342.83	5124.87	4942.9	3519.44	3937.71	4140.16	4729.79	4576.45	4606.22	5444.19	5264.6	4688.45	5184.12	5219.42	5498.07	5080.77	5006.3	4562.42	5021.28	5089.48	4532.58	794.255	909.886	730.517	5387.25	4890.48	4593.16	5371.07	4761.13	4714.66	7187.81	6715.35	6213.82	4891.53	4627.89
LPS IN	16.5003	41	7073.49	7390.08	7652.55	5602.94	5084.2	5283.5	4941.87	4758.05	5095.39	5321.67	4666.6	4594.08	5343.22	5162.18	4958.3	3531.9	3923.91	4135	4747.9	4573.4	4610.54	5425.76	5275.44	4702.1	5210.54	5237.73	5515.38	5109.92	5020.02	4551.41	5033.17	5095.54	4531.87	787.579	896.908	722.557	5423.25	4912.3	4596.81	5369.7	4759.95	4727.59	7168.53	6653.28	6189.77	4877.87	4636.43
LPS IN	17.0003	41.5	7073.64	7369.1	7624.85	5599.11	5118.35	5300.78	4940.79	4734.61	5119.61	5299.43	4664.28	4589.36	5357.42	5167.74	4945.9	3523.69	3918.59	4145.25	4743.23	4537.57	4703.63	5447.14	5277.04	4703.29	5229.61	5261.03	5556.14	5132.95	5019.56	4560.16	5062.74	5113.62	4538.96	781.831	888.861	713.976	5437.53	4896.82	4589.07	5352.97	4763.17	4725.59	7132.29	6647.69	6083.14	4873.23	4610.18
LPS IN	17.5003	42	7052.76	7303.49	7580.14	5644.14	5151.16	5334.47	4938.02	4722	5127.4	5293.77	4667.86	4593.46	5344.03	5175.35	4939.5	3540.33	3930.13	4158.44	4759.09	4552.45	4691.86	5438.25	5274.59	4686.02	5237.75	5289.2	5578.38	5115.4	5014.98	4554.98	5071.88	5112.98	4526.51	775.423	881.34	706.033	5424.97	4904.16	4594.32	5330.59	4766.68	4743.83	7213.1	6601.05	6157.87	4830.76	4622.72
LPS IN	18.0003	42.5	7007.31	7277.39	7551.88	5648.65	5177.38	5375.7	4943.4	4752.39	5152.12	5257.42	4669.33	4595.08	5382.56	5189.73	4939.17	3555.13	3931.95	4152.29	4761.3	4509.41	4666.59	5447.07	5265.96	4659.76	5266.4	5308.33	5618.56	5130.11	5022.68	4558.17	5089.94	5102.55	4531.66	765.751	874.253	703.197	5410.37	4892.59	4610.86	5312.6	4793.98	4745.55	7247.54	6586.17	6217.44	4827.98	4604.39
LPS IN	18.5003	43	7009.54	7248.94	7548.27	5676.75	5201.27	5401.45	4948.94	4725.35	5166.63	5252.7	4656.08	4596.4	5369.71	5197.36	4947.19	3550.9	3941.04	4156.28	4769.52	4493.71	4663.22	5436.47	5238.81	4662.46	5276.06	5310.27	5616.26	5130.13	5009.94	4546.59	5087.89	5078.78	4532.58	762.661	864.733	699.16	5451.25	4883.64	4591.94	5319.74	4771.21	4715.68	7196.32	6478.31	6084.69	4824.99	4557.64
RELATIVE CHANGE DRUG IN 24H
DRUG IN	23.9997	0	1.09258	1.09088	1.10392	1.16928	1.16798	1.15486	0.840273	0.943147	0.986517	0.994137	0.976387	1.06501	1.11703	1.1843	1.21457	0.719817	0.843452	0.824604	0.945921	0.92165	0.98692	1.0514	1.10665	1.08082	1.13185	1.16654	1.12291	0.976822	1.08995	1.0065	1.02916	1.02638	1.0066	0.264852	0.346621	0.289474	1.06288	1.0772	1.13129	1.03858	1.11794	1.10198	1.789	1.89995	1.7024	1.01362	1.04999
VEHICLE 24h AVG		1.09579
RELATIVE CHANGE VS VEHICLE
		0	1	1	1	1.0702	1.07068	1.04614	0.769072	0.864572	0.893651	0.909898	0.895043	0.964752	1.02238	1.08563	1.10023	0.658823	0.773182	0.74698	0.865768	0.844866	0.894016	0.962307	1.01445	0.97908	1.03594	1.06936	1.01721	0.894051	0.999147	0.911755	0.941954	0.940868	0.91184	0.24241	0.317743	0.262224	0.972817	0.987457	1.0248	0.950579	1.02481	0.998245	1.63741	1.74166	1.54214	0.927734	0.962511
VEHICLE 24h AVG		1							0.909898	0.895043	0.964752							0.865768	0.844866	0.894016							0.894051	0.999147	0.911755							0.972817	0.987457	1.0248							0.927734	0.962511	1.13135
									1.02238	1.08563	1.10023							0.962307	1.01445	0.97908							0.941954	0.940868	0.91184							0.950579	1.02481	0.998245							0.898787	0.877413	0.968458
		0	1	1	1	1.0702	1.07068	1.04614	0.769072	0.864572	0.893651	0.909898	0.895043	0.964752	1.02238	1.08563	1.10023	0.658823	0.773182	0.74698	0.865768	0.844866	0.894016	0.962307	1.01445	0.97908	1.03594	1.06936	1.01721	0.894051	0.999147	0.911755	0.941954	0.940868	0.91184	0.24241	0.317743	0.262224	0.972817	0.987457	1.0248	0.950579	1.02481	0.998245	1.63741	1.74166	1.54214	0.927734	0.962511
VEHICLE 24h AVG		1							0.909898	0.895043	0.964752							0.865768	0.844866	0.894016							0.894051	0.999147	0.911755							0.972817	0.987457	1.0248							0.927734	0.962511	1.13135
									1.02238	1.08563	1.10023							0.962307	1.01445	0.97908							0.941954	0.940868	0.91184							0.950579	1.02481	0.998245							0.898787	0.877413	0.968458
[truncated: 58 more columns]

## Sheet: 3 B, C, D, E, F
	3B. Capacitance at 64k after drug treatment
	Conc	EHNA			BAY60-7550			Mirinone			Anagrelide			Vardenafil			Dipyridamole			Zaprinast			BAY 73-6691			Vesnarinone			Cilostazol			Sildenafil
	100	3.56419	3.43562	3.4329	3.05381	2.97044	2.99112	3.01862	3.02997	3.05554	7.8116	5.7358	7.3163	2.7897	2.79624	2.84116	4.90093	5.5088	5.5561	3.0048	3.0257	3.0566	3.2473	3.2168	3.1026	3.0298	3.0803	3.1104	2.941	3.0126	2.9837	3.1021	2.9167	3.1757
	10	3.20189	3.4138	3.42641	3.53002	3.51669	3.51176	3.06266	3.13384	3.23966	3.0431	3.1671	3.1748	3.4286	3.38592	3.38992	3.56868	3.5722	3.8614	3.0269	3.0949	3.1628	3.0096	3.1168	3.1859	3.005	3.1301	3.1469	3.2206	3.2279	3.3087	3.3165	3.3765	3.3169
	1	3.10404	3.14097	3.25079	3.13144	3.14295	3.30255	3.06993	3.08122	3.22086	2.9925	3.1154	3.1376	3.2713	3.33588	3.37266	3.04807	3.0617	3.2165	2.9813	3.1122	3.1005	3.0291	3.1554	3.1308	3.0262	3.108	3.1803	2.9956	2.9841	3.101	3.2326	3.2284	3.2426
	VEHICLE (0.0) AVG	3.01691		0	2.99591	3.01487	3.03994
	VEHICLE (0.0) STDEV	0.0110438		Values higher than 4
	VEHICLE MAX	3.02795
	VEHICLE MIN	3.00586
	Summary
	Conc	EHNA	BAY60-7550	Mirinone	Anagrelide	Vardenafil	Dipyridamole	Zaprinast	BAY 73-6691	Vesnarinone	Cilostazol	Sildenafil
	100	3.47757	3.00513	3.03471	6.95457	2.80903	5.32194	3.02903	3.1889	3.0735	2.9791	3.06483
	10	3.34737	3.51949	3.14539	3.12833	3.40148	3.66743	3.09487	3.1041	3.094	3.2524	3.33663
	1	3.16527	3.19231	3.124	3.08183	3.32661	3.10876	3.06467	3.1051	3.10483	3.0269	3.23453
	Repeated measures ANOVA summary							Compare the mean of each column with the mean of the control
	Assume sphericity?	Yes
	F	40.85						Number of families	1
	P value	<0.0001						Number of comparisons per family	33
	P value summary	****						Alpha	0.05
	Statistically significant (P < 0.05)?	Yes
	R squared	0.9533						Dunnett's multiple comparisons test	Mean Diff.	95.00% CI of diff.	Below threshold?	Summary	Adjusted P Value		Test details	Mean 1	Mean 2	Mean Diff.	SE of diff.	n1	n2	q	DF
								Vehicle vs. 100 EHNA	-0.4607	-0.9855 to 0.06417	No	ns	0.1257		VC vs. 100 EHNA	3.017	3.478	-0.4607	0.1676	3	3	2.749	66
	Was the matching effective?							Vehicle vs. 10 EHNA	-0.3305	-0.8553 to 0.1944	No	ns	0.5299		VC vs. 10 EHNA	3.017	3.347	-0.3305	0.1676	3	3	1.972	66
	F	2.256						Vehicle vs. 1 EHNA	-0.1484	-0.6732 to 0.3765	No	ns	1		VC vs. 1 EHNA	3.017	3.17	-0.15	0.17	3	3	0.8854	66
	P value	0.1128						Vehicle vs. 100 BAY60	0.01178	-0.5130 to 0.5366	No	ns	>0.9999		VC vs. 100 BAY60	3.017	3.01	0.01	0.17	3	3	0.07032	66
	P value summary	ns						Vehicle vs. 10 BAY60	-0.5026	-1.027 to 0.02224	No	ns	0.07		VC vs. 10 BAY60	3.017	3.52	-0.5	0.17	3	3	2.999	66
	Is there significant matching (P < 0.05)?	No						Vehicle vs. 1 BAY 60	-0.1754	-0.7002 to 0.3494	No	ns	1		VC vs. 1 BAY 60	3.017	3.19	-0.18	0.17	3	3	1.047	66
	R squared	0.00318						Vehicle vs. 100 Mirinone	-0.0178	-0.5426 to 0.5070	No	ns	>0.9999		VC vs. 100 Mirinone	3.017	3.04	-0.02	0.17	3	3	0.1062	66
								Vehicle vs. 10 Mirinone	-0.1285	-0.6533 to 0.3964	No	ns	>0.9999		VC vs. 10 Mirinone	3.017	3.15	-0.13	0.17	3	3	0.7667	66
	ANOVA table	SS	DF	MS	F (DFn, DFd)	P value		Vehicle vs. 1 Mirinone	-0.1071	-0.6319 to 0.4177	No	ns	>0.9999		VC vs. 1 Mirinone	3.017	3.12	-0.11	0.17	3	3	0.6391	66
	Treatment (between columns)	56.77	33	1.72	F (33, 66) = 40.85	P<0.0001		Vehicle vs. 100 Anagrelide	-3.938	-4.463 to -3.413	Yes	****	<0.0001		VC vs. 100 Anagrelide	3.017	6.96	-3.94	0.17	3	3	23.5	66
	Individual (between rows)	0.19	2	0.09501	F (2, 66) = 2.256	P=0.1128		Vehicle vs. 10 Anagrelide	-0.1114	-0.6362 to 0.4134	No	ns	>0.9999		VC vs. 10 Anagrelide	3.017	3.13	-0.11	0.17	3	3	0.6649	66
	Residual (random)	2.78	66	0.04212				Vehicle vs. 1 Anagrelide	-0.06493	-0.5898 to 0.4599	No	ns	>0.9999		VC vs. 1 Anagrelide	3.017	3.08	-0.06	0.17	3	3	0.3875	66
	Total	59.74	101					Vehicle vs. 100 Vardenafil	0.2079	-0.3170 to 0.7327	No	ns	0.97		VC vs. 100 Vardenafil	3.017	2.81	0.21	0.17	3	3	1.24	66
								Vehicle vs. 10 Vardenafil	-0.3846	-0.9094 to 0.1402	No	ns	0.31		VC vs. 10 Vardenafil	3.017	3.4	-0.38	0.17	3	3	2.295	66
	Data summary							Vehicle vs. 1 Vardenafil	-0.3097	-0.8345 to 0.2151	No	ns	0.63		VC vs. 1 Vardenafil	3.017	3.33	-0.31	0.17	3	3	1.848	66
	Number of treatments (columns)	34						Vehicle vs. 100 Dipyridamole	-2.305	-2.830 to -1.780	Yes	****	<0.0001		VC vs. 100 Dipyridamole	3.017	5.32	-2.31	0.17	3	3	13.76	66
	Number of subjects (rows)	3						Vehicle vs. 10 Dipyridamole	-0.6505	-1.175 to -0.1257	Yes	**	0.01		VC vs. 10 Dipyridamole	3.017	3.67	-0.65	0.17	3	3	3.882	66
	Number of missing values	0						Vehicle vs. 1 Dipyridamole	-0.09187	-0.6167 to 0.4330	No	ns	>0.9999		VC vs. 1 Dipyridamole	3.017	3.11	-0.09	0.17	3	3	0.5482	66
								Vehicle vs. 100 Zaprinast	-0.01211	-0.5369 to 0.5127	No	ns	>0.9999		VC vs. 100 Zaprinast	3.017	3.03	-0.01	0.17	3	3	0.07228	66
								Vehicle vs. 10 Zaprinast	-0.07794	-0.6028 to 0.4469	No	ns	>0.9999		VC vs. 10 Zaprinast	3.017	3.1	-0.08	0.17	3	3	0.4651	66
								Vehicle vs. 1 Zaprinast	-0.04775	-0.5726 to 0.4771	No	ns	>0.9999		VC vs. 1 Zaprinast	3.017	3.07	-0.05	0.17	3	3	0.285	66
								Vehicle vs. 100 BAY73	-0.172	-0.6968 to 0.3528	No	ns	1		VC vs. 100 BAY73	3.017	3.19	-0.17	0.17	3	3	1.026	66
								Vehicle vs. 10 BAY73	-0.0872	-0.6120 to 0.4376	No	ns	>0.9999		VC vs. 10 BAY73	3.017	3.1	-0.09	0.17	3	3	0.5204	66
								Vehicle vs. 1 BAY73	-0.08819	-0.6130 to 0.4366	No	ns	>0.9999		VC vs. 1 BAY73	3.017	3.11	-0.09	0.17	3	3	0.5263	66
								Vehicle vs. 100 Vesnarinone	-0.05662	-0.5814 to 0.4682	No	ns	>0.9999		VC vs. 100 Vesnarinone	3.017	3.07	-0.06	0.17	3	3	0.3379	66
								Vehicle vs. 10 Vesnarinone	-0.07708	-0.6019 to 0.4477	No	ns	>0.9999		VC vs. 10 Vesnarinone	3.017	3.09	-0.08	0.17	3	3	0.46	66
								Vehicle vs. 1 Vesnarinone	-0.0879	-0.6127 to 0.4369	No	ns	>0.9999		VC vs. 1 Vesnarinone	3.017	3.11	-0.09	0.17	3	3	0.5246	66
								Vehicle vs. 100 Cilostazol	0.03779	-0.4870 to 0.5626	No	ns	>0.9999		VC vs. 100 Cilostazol	3.017	2.98	0.04	0.17	3	3	0.2255	66
								Vehicle vs. 10 Cilostazol	-0.2355	-0.7603 to 0.2893	No	ns	0.92		VC vs. 10 Cilostazol	3.017	3.25	-0.24	0.17	3	3	1.405	66
								Vehicle vs. 1 Cilostazol	-0.01	-0.5348 to 0.5148	No	ns	>0.9999		VC vs. 1 Cilostazol	3.017	3.03	-0.01	0.17	3	3	0.05968	66
								Vehicle vs. 100 Sidenafil	-0.04794	-0.5728 to 0.4769	No	ns	>0.9999		VC vs. 100 Sidenafil	3.017	3.07	-0.05	0.17	3	3	0.2861	66
								Vehicle vs. 10 Sidenafil	-0.3197	-0.8446 to 0.2051	No	ns	0.58		VC vs. 10 Sidenafil	3.017	3.34	-0.32	0.17	3	3	1.908	66
								Vehicle vs. 1 Sidenafil	-0.2176	-0.7424 to 0.3072	No	ns	0.96		VC vs. 1 Sidenafil	3.017	3.24	-0.22	0.17	3	3	1.299	66
	3C. Relative change of resistance at 1k Hz after drug treatment
	Conc	EHNA			BAY60-7550			Mirinone			Anagrelide			Vardenafil			Dipyridamole			Zaprinast			BAY 73-6691			Vesnarinone			Cilostazol			Sildenafil
	100	0.8403	0.9431	0.9865	0.7198	0.8435	0.8246	1.1319	1.1665	1.1229	0.2649	0.3466	0.2895	1.789	1.8999	1.7024	0.6922	0.5518	0.6083	1.1384	1.1493	1.2075	1.0421	1.095	1.3316	1.0471	1.0843	1.1015	1.035	1.0056	1.0048	0.8245	1.0672	0.882
	10	0.9941	0.9764	1.065	0.9459	0.9217	0.9869	0.9768	1.09	1.0065	1.0629	1.0772	1.1313	1.0136	1.05	1.2489	0.8452	0.8058	0.8591	1.0828	1.0749	1.1524	1.0961	1.1245	1.228	1.0232	0.9935	1.0806	0.9557	0.9314	0.905	0.9404	0.9238	1.0467
	1	1.117	1.1843	1.2146	1.0514	1.1067	1.0808	1.0292	1.0264	1.0066	1.0386	1.1179	1.102	0.982	0.9572	1.0691	1.0022	1.0044	0.9878	1.0704	1.0912	1.1436	1.1042	1.0148	1.1805	1.1013	1.1506	1.0367	1.1039	1.0783	1.1216	1.052	1.0075	1.1255
	0	1.09	1.09	1.1
	VEHICLE (0.0) AVG	1.09333		EXCLUDED DUE TO TOXICITY
	VEHICLE (0.0) STDEV	0.00333333		Different from Vehicle (stats bellow)
	VEHICLE MAX	1.09667
	VEHICLE MIN	1.09
	Repeated measures ANOVA summary							Compare the mean of each column with the mean of the control
	Assume sphericity?	Yes						Number of families	1
	F	24.27						Number of comparisons per family	31
	P value	<0.0001						Alpha	0.05
	P value summary	****
	Statistically significant (P < 0.05)?	Yes						Dunnett's multiple comparisons test	Mean Diff.	95.00% CI of diff.	Below threshold?	Summary	Adjusted P Value		Test details	Mean 1	Mean 2	Mean Diff.	SE of diff.	n1	n2	t	DF
	R squared	0.9239						VC vs. 100 EHNA	0.1731	0.02817 to 0.3181	Yes	**	0.0093		VC vs. 100 EHNA	1.096	0.9233	0.1731	0.04644	3	3	3.728	62
								VC vs. 10 EHNA	0.0846	-0.06037 to 0.2296	No	ns	0.632		VC vs. 10 EHNA	1.096	1.012	0.0846	0.04644	3	3	1.822	62
	Was the matching effective?							VC vs. 1 EHNA	-0.07553	-0.2205 to 0.06943	No	ns	0.7797		VC vs. 1 EHNA	1.096	1.172	-0.07553	0.04644	3	3	1.627	62
	F	7.821						VC vs. 100 BAY60	0.3005	0.1555 to 0.4454	Yes	****	<0.0001		VC vs. 100 BAY60	1.096	0.796	0.3005	0.04644	3	3	6.47	62
	P value	0.0009						VC vs. 10 BAY60	0.1449	-3.259e-005 to 0.2899	No	ns	0.0501		VC vs. 10 BAY60	1.096	0.9515	0.1449	0.04644	3	3	3.121	62
	P value summary	***						VC vs. 1 BAY 60	0.0168	-0.1282 to 0.1618	No	ns	>0.9999		VC vs. 1 BAY 60	1.096	1.08	0.0168	0.04644	3	3	0.3618	62
	Is there significant matching (P < 0.05)?	Yes						VC vs. 100 Mirinone	-0.044	-0.1890 to 0.1010	No	ns	0.9989		VC vs. 100 Mirinone	1.096	1.14	-0.044	0.04644	3	3	0.9475	62
	R squared	0.01884						VC vs. 10 Mirinone	0.072	-0.07297 to 0.2170	No	ns	0.8315		VC vs. 10 Mirinone	1.096	1.024	0.072	0.04644	3	3	1.55	62
								VC vs. 1 Mirinone	0.0757	-0.06927 to 0.2207	No	ns	0.7771		VC vs. 1 Mirinone	1.096	1.021	0.0757	0.04644	3	3	1.63	62
	ANOVA table	SS	DF	MS	F (DFn, DFd)	P value		VC vs. 10 Anagrelide	0.005967	-0.1390 to 0.1509	No	ns	>0.9999		VC vs. 10 Anagrelide	1.096	1.09	0.005967	0.04644	3	3	0.1285	62
	Treatment (between columns)	2.434	31	0.07852	F (31, 62) = 24.27	P<0.0001		VC vs. 1 Anagrelide	0.01027	-0.1347 to 0.1552	No	ns	>0.9999		VC vs. 1 Anagrelide	1.096	1.086	0.01027	0.04644	3	3	0.2211	62
	Individual (between rows)	0.0506	2	0.0253	F (2, 62) = 7.821	P=0.0009		VC vs. 100 Vardenafil	-0.7007	-0.8456 to -0.5557	Yes	****	<0.0001		VC vs. 100 Vardenafil	1.096	1.797	-0.7007	0.04644	3	3	15.09	62
	Residual (random)	0.2006	62	0.003235				VC vs. 10 Vardenafil	-0.007733	-0.1527 to 0.1372	No	ns	>0.9999		VC vs. 10 Vardenafil	1.096	1.104	-0.007733	0.04644	3	3	0.1665	62
	Total	2.685	95					VC vs. 1 Vardenafil	0.09367	-0.05130 to 0.2386	No	ns	0.4843		VC vs. 1 Vardenafil	1.096	1.003	0.09367	0.04644	3	3	2.017	62
								VC vs. 10 Dipyridamole	0.2597	0.1148 to 0.4047	Yes	****	<0.0001		VC vs. 10 Dipyridamole	1.096	0.8367	0.2597	0.04644	3	3	5.593	62
	Data summary							VC vs. 1 Dipyridamole	0.0983	-0.04667 to 0.2433	No	ns	0.4149		VC vs. 1 Dipyridamole	1.096	0.9981	0.0983	0.04644	3	3	2.117	62
	Number of treatments (columns)	32						VC vs. 100 Zaprinast	-0.06863	-0.2136 to 0.07633	No	ns	0.8755		VC vs. 100 Zaprinast	1.096	1.165	-0.06863	0.04644	3	3	1.478	62
	Number of subjects (rows)	3						VC vs. 10 Zaprinast	-0.006933	-0.1519 to 0.1380	No	ns	>0.9999		VC vs. 10 Zaprinast	1.096	1.103	-0.006933	0.04644	3	3	0.1493	62
	Number of missing values	0						VC vs. 1 Zaprinast	-0.0053	-0.1503 to 0.1397	No	ns	>0.9999		VC vs. 1 Zaprinast	1.096	1.102	-0.0053	0.04644	3	3	0.1141	62
								VC vs. 100 BAY73	-0.0598	-0.2048 to 0.08517	No	ns	0.9577		VC vs. 100 BAY73	1.096	1.156	-0.0598	0.04644	3	3	1.288	62
								VC vs. 10 BAY73	-0.0531	-0.1981 to 0.09187	No	ns	0.9873		VC vs. 10 BAY73	1.096	1.15	-0.0531	0.04644	3	3	1.143	62
								VC vs. 1 BAY73	-0.0034	-0.1484 to 0.1416	No	ns	>0.9999		VC vs. 1 BAY73	1.096	1.1	-0.0034	0.04644	3	3	0.07322	62
								VC vs. 100 Vesnarinone	0.0188	-0.1262 to 0.1638	No	ns	>0.9999		VC vs. 100 Vesnarinone	1.096	1.078	0.0188	0.04644	3	3	0.4048	62
								VC vs. 10 Vesnarinone	0.064	-0.08097 to 0.2090	No	ns	0.925		VC vs. 10 Vesnarinone	1.096	1.032	0.064	0.04644	3	3	1.378	62
								VC vs. 1 Vesnarinone	0.0002333	-0.1447 to 0.1452	No	ns	>0.9999		VC vs. 1 Vesnarinone	1.096	1.096	0.0002333	0.04644	3	3	0.005025	62
								VC vs. 100 Cilostazol	0.0813	-0.06367 to 0.2263	No	ns	0.687		VC vs. 100 Cilostazol	1.096	1.015	0.0813	0.04644	3	3	1.751	62
								VC vs. 10 Cilostazol	0.1657	0.02077 to 0.3107	Yes	*	0.0148		VC vs. 10 Cilostazol	1.096	0.9307	0.1657	0.04644	3	3	3.569	62
								VC vs. 1 Cilostazol	-0.004833	-0.1498 to 0.1401	No	ns	>0.9999		VC vs. 1 Cilostazol	1.096	1.101	-0.004833	0.04644	3	3	0.1041	62
								VC vs. 100 Sidenafil	0.1719	0.02690 to 0.3168	Yes	*	0.0101		VC vs. 100 Sidenafil	1.096	0.9246	0.1719	0.04644	3	3	3.701	62
								VC vs. 10 Sidenafil	0.1261	-0.01883 to 0.2711	No	ns	0.1313		VC vs. 10 Sidenafil	1.096	0.9703	0.1261	0.04644	3	3	2.716	62
								VC vs. 1 Sidenafil	0.03477	-0.1102 to 0.1797	No	ns	>0.9999		VC vs. 1 Sidenafil	1.096	1.062	0.03477	0.04644	3	3	0.7487	62
	3D. % change of resistance at 1k Hz after drug treatment normalized to vehicle
	Conc	EHNA			BAY60-7550			Mirinone			Anagrelide			Vardenafil			Dipyridamole			Zaprinast			BAY 73-6691			Vesnarinone			Cilostazol			Sildenafil
	100	0.769072	0.864572	0.893651	0.658823	0.773182	0.74698	1.03594	1.06936	1.01721	0.24241	0.317743	0.262224	1.63741	1.74166	1.54214	0.633526	0.505817	0.551016	1.04197	1.05358	1.09386	0.953774	1.00382	1.20629	0.958364	0.99398	0.997787	0.947258	0.921859	0.910241	0.75461	0.978271	0.79894
	10	0.909898	0.895043	0.964752	0.865768	0.844866	0.894016	0.894051	0.999147	0.911755	0.972817	0.987457	1.0248	0.927734	0.962511	1.13135	0.773569	0.738686	0.778194	0.991069	0.985334	1.04392	1.0032	1.03084	1.11244	0.936522	0.910743	0.978837	0.874714	0.853823	0.819837	0.860687	0.846836	0.948128
	1	1.02238	1.08563	1.10023	0.962307	1.01445	0.97908	0.941954	0.940868	0.91184	0.950579	1.02481	0.998245	0.898787	0.877413	0.968458	0.917269	0.920743	0.894805	0.979739	1.00027	1.0359	1.01066	0.93029	1.06934	1.00797	1.05472	0.939067	1.01034	0.988454	1.01602	0.962836	0.923593	1.01956
	AVERAGE FOR EXCLUSION
	Conc	EHNA	BAY60-7550	Mirinone	Anagrelide	Vardenafil	Dipyridamole	Zaprinast	BAY 73-6691	Vesnarinone	Cilostazol	Sildenafil
	100	0.842432	0.726328	1.04084	0.274126	1.6404	0.563453	1.06314	1.05463	0.983377	0.926453	0.843941
	10	0.923231	0.868217	0.934984	0.995024	1.0072	0.763483	1.00677	1.04883	0.942034	0.849458	0.885217
	1	1.06941	0.98528	0.931554	0.99121	0.914886	0.910939	1.00531	1.00343	1.00059	1.00494	0.968663
	0	1	1	1
	VEHICLE (0.0) AVG	1		EXCLUDED DUE TO TOXICITY
	VEHICLE (0.0) STDEV	0		Bellow 85% threshold
	VEHICLE MAX	1
	VEHICLE MIN	1
	3E. Relative change of resistance at 1k Hz after LPS
	Conc	EHNA			BAY60-7550			Mirinone			Anagrelide			Vardenafil			Dipyridamole			Zaprinast			BAY 73-6691			Vesnarinone			Cilostazol			Sildenafil
	100	0.81136	0.79073	0.772101	0.636305*	0.60705*	0.635731*	0.714862	0.65105	0.696025	0.466544*	0.443165*	0.43305*	0.9321	0.88837	0.963169	0.504935*	0.529468*	0.502381*	0.6804	0.6475	0.6514	0.7275	0.6287	0.5977	0.8624	0.804	0.8188	0.8213	0.8177	0.8282	0.8393	0.851	0.848
	10	0.7689	0.78409	0.764432	0.730011	0.687495	0.681711	0.753297	0.694022	0.703557	0.7295	0.7258	0.68	0.7469	0.72724	0.704396	0.776013*	0.790493*	0.787864*	0.6928	0.6669	0.6673	0.7067	0.6961	0.6557	0.7514	0.7432	0.7135	0.7692	0.7741	0.7947	0.7846	0.7605	0.7495
	1	0.74613	0.71073	0.704253	0.766835	0.723238	0.696765	0.721442	0.696496	0.702049	0.7084	0.6711	0.6877	0.7516	0.76378	0.751424	0.747694	0.7403	0.72	0.7052	0.6732	0.6682	0.7216	0.7026	0.6777	0.7435	0.6872	0.7359	0.725	0.6869	0.7242	0.7573	0.7754	0.7768
	0	0.69724	0.65682	0.655716	VEHICLE	0.85815	0.795811	0.869565
	LPS (0.0) AVG	0.669925			VEHICLE (0.0) AVG	0.841175		EXCLUDED DUE TO TOXICITY AND TEER DYSRUPTION
	LPS (0.0) STDEV	0.0118308			VEHICLE (0.0) STDEV	0.0198497		Different from LPS (stats bellow)
	LPS MAX	0.681756			VEHICLE MAX	0.861025
	LPS MIN	0.658095			VEHICLE MIN	0.821326
	Repeated measures ANOVA summary							Compare the mean of each column with the mean of the control
	Assume sphericity?	Yes
	F	24.74						Number of families	1
	P value	<0.0001						Number of comparisons per family	27
	P value summary	****						Alpha	0.05
	Statistically significant (P < 0.05)?	Yes
	R squared	0.9252						Dunnett's multiple comparisons test	Mean Diff.	95.00% CI of diff.	Below threshold?	Summary	Adjusted P Value		Test details	Mean 1	Mean 2	Mean Diff.	SE of diff.	n1	n2	q	DF
								LPS vs. 10 EHNA	-0.1026	-0.1545 to -0.05059	Yes	****	<0.0001		LPS vs. 10 EHNA	0.6699	0.7725	-0.1026	0.01676	3	3	6.118	54
	Was the matching effective?							LPS vs. 1 EHNA	-0.05044	-0.1024 to 0.001515	No	ns	0.0625		LPS vs. 1 EHNA	0.6699	0.7204	-0.05044	0.01676	3	3	3.009	54
	F	17.45						LPS vs. 10 BAY60	-0.02981	-0.08177 to 0.02214	No	ns	0.6347		LPS vs. 10 BAY60	0.6699	0.6997	-0.02981	0.01676	3	3	1.779	54
	P value	<0.0001						LPS vs. 1 BAY 60	-0.05902	-0.1110 to -0.007063	Yes	*	0.0163		LPS vs. 1 BAY 60	0.6699	0.7289	-0.05902	0.01676	3	3	3.521	54
	P value summary	****						LPS vs. 100 Mirinone	-0.01739	-0.06934 to 0.03457	No	ns	0.993		LPS vs. 100 Mirinone	0.6699	0.6873	-0.01739	0.01676	3	3	1.037	54
	Is there significant matching (P < 0.05)?	Yes						LPS vs. 10 Mirinone	-0.04703	-0.09899 to 0.004924	No	ns	0.1009		LPS vs. 10 Mirinone	0.6699	0.717	-0.04703	0.01676	3	3	2.806	54
	R squared	0.0461						LPS vs. 1 Mirinone	-0.03674	-0.08869 to 0.01522	No	ns	0.3454		LPS vs. 1 Mirinone	0.6699	0.7067	-0.03674	0.01676	3	3	2.192	54
								LPS vs. 10 Anagrelide	-0.04185	-0.09381 to 0.01011	No	ns	0.1958		LPS vs. 10 Anagrelide	0.6699	0.7118	-0.04185	0.01676	3	3	2.496	54
	ANOVA table	SS	DF	MS	F (DFn, DFd)	P value		LPS vs. 1 Anagrelide	-0.01912	-0.07108 to 0.03283	No	ns	0.9806		LPS vs. 1 Anagrelide	0.6699	0.6891	-0.01912	0.01676	3	3	1.141	54
	Treatment (between columns)	0.2816	27	0.01043	F (27, 54) = 24.74	P<0.0001		LPS vs. 100 Vardenafil	-0.2579	-0.3099 to -0.2060	Yes	****	<0.0001		LPS vs. 100 Vardenafil	0.6699	0.9279	-0.2579	0.01676	3	3	15.39	54
	Individual (between rows)	0.01471	2	0.007354	F (2, 54) = 17.45	P<0.0001		LPS vs. 10 Vardenafil	-0.05626	-0.1082 to -0.004305	Yes	*	0.0257		LPS vs. 10 Vardenafil	0.6699	0.7262	-0.05626	0.01676	3	3	3.356	54
	Residual (random)	0.02276	54	0.0004215				LPS vs. 1 Vardenafil	-0.08566	-0.1376 to -0.03371	Yes	***	0.0001		LPS vs. 1 Vardenafil	0.6699	0.7556	-0.08566	0.01676	3	3	5.11	54
	Total	0.3191	83					LPS vs. 1 Dipyridamole	-0.06606	-0.1180 to -0.01411	Yes	**	0.0048		LPS vs. 1 Dipyridamole	0.6699	0.736	-0.06606	0.01676	3	3	3.941	54
								LPS vs. 100 Zaprinast	0.01018	-0.04178 to 0.06214	No	ns	>0.9999		LPS vs. 100 Zaprinast	0.6699	0.6597	0.01018	0.01676	3	3	0.6072	54
	Data summary							LPS vs. 10 Zaprinast	-0.005744	-0.05770 to 0.04621	No	ns	>0.9999		LPS vs. 10 Zaprinast	0.6699	0.6757	-0.005744	0.01676	3	3	0.3427	54
	Number of treatments (columns)	28						LPS vs. 1 Zaprinast	-0.01226	-0.06422 to 0.03970	No	ns	>0.9999		LPS vs. 1 Zaprinast	0.6699	0.6822	-0.01226	0.01676	3	3	0.7315	54
	Number of subjects (rows)	3						LPS vs. 100 BAY73	0.01864	-0.03331 to 0.07060	No	ns	0.985		LPS vs. 100 BAY73	0.6699	0.6513	0.01864	0.01676	3	3	1.112	54
	Number of missing values	0						LPS vs. 10 BAY73	-0.01625	-0.06821 to 0.03571	No	ns	0.9969		LPS vs. 10 BAY73	0.6699	0.6862	-0.01625	0.01676	3	3	0.9693	54
								LPS vs. 1 BAY73	-0.03066	-0.08262 to 0.02129	No	ns	0.5958		LPS vs. 1 BAY73	0.6699	0.7006	-0.03066	0.01676	3	3	1.829	54
								LPS vs. 100 Vesnarinone	-0.1585	-0.2104 to -0.1065	Yes	****	<0.0001		LPS vs. 100 Vesnarinone	0.6699	0.8284	-0.1585	0.01676	3	3	9.453	54
								LPS vs. 10 Vesnarinone	-0.0661	-0.1181 to -0.01415	Yes	**	0.0048		LPS vs. 10 Vesnarinone	0.6699	0.736	-0.0661	0.01676	3	3	3.943	54
								LPS vs. 1 Vesnarinone	-0.05226	-0.1042 to -0.0003057	Yes	*	0.0478		LPS vs. 1 Vesnarinone	0.6699	0.7222	-0.05226	0.01676	3	3	3.118	54
								LPS vs. 100 Cilostazol	-0.1525	-0.2045 to -0.1006	Yes	****	<0.0001		LPS vs. 100 Cilostazol	0.6699	0.8224	-0.1525	0.01676	3	3	9.098	54
								LPS vs. 10 Cilostazol	-0.1094	-0.1614 to -0.05744	Yes	****	<0.0001		LPS vs. 10 Cilostazol	0.6699	0.7793	-0.1094	0.01676	3	3	6.526	54
								LPS vs. 1 Cilostazol	-0.04209	-0.09405 to 0.009868	No	ns	0.1902		LPS vs. 1 Cilostazol	0.6699	0.712	-0.04209	0.01676	3	3	2.511	54
								LPS vs. 10 Sidenafil	-0.09495	-0.1469 to -0.04299	Yes	****	<0.0001		LPS vs. 10 Sidenafil	0.6699	0.7649	-0.09495	0.01676	3	3	5.664	54
								LPS vs. 1 Sidenafil	-0.0999	-0.1519 to -0.04795	Yes	****	<0.0001		LPS vs. 1 Sidenafil	0.6699	0.7698	-0.0999	0.01676	3	3	5.96	54
	3F. % Activity after LPS
	Conc	EHNA			BAY60-7550			Mirinone			Anagrelide			Vardenafil			Dipyridamole			Zaprinast			BAY 73-6691			Vesnarinone			Cilostazol			Sildenafil
	100	71.0478	96.5597	54.5563	-38.1982	-35.9654	-7.77971	10.8137	-4.12165	18.967	-143.14	-154.21	-103.54	189.48	166.564	144.784	-123.481	-91.399	-71.164	-10.371	-6.7778	-2.0276	18.788	-19.914	-27.116	103.12	105.95	77.328	76.806	116.78	80.921	62.563	163.1	82.919
	10	44.6062	91.266	51.1619	21.0197	22.0883	11.8238	34.6751	29.1718	22.7252	20.12	49.601	11.396	30.632	50.7078	22.6032	48.7541	94.267	61.616	-2.8825	7.432	5.3825	4.8074	28.267	-0.0067	33.648	63.147	27.012	44.907	84.59	64.98	54.346	74.619	53.667
	1	30.4954	38.8587	22.6957	43.2115	46.6057	19.325	14.9786	29.3322	22.1392	7.4796	10.365	14.976	33.922	76.9482	44.7202	31.3422	60.075	30.162	4.9886	12.551	6.0998	15.055	32.906	10.177	28.547	21.8	37.18	17.213	21.847	32.04	37.274	71.242	57.177
	AVERAGE FOR IDENTIFYING HITS
	Conc	EHNA	BAY60-7550	Mirinone	Anagrelide	Vardenafil	Dipyridamole	Zaprinast	BAY 73-6691	Vesnarinone	Cilostazol	Sildenafil
	100	74.0546	-27.3144	8.55301	-133.63	166.943	-95.348	-6.39213	-9.414	95.466	91.5023	102.861
	10	62.3447	18.3106	28.8574	27.039	34.6477	68.2124	3.31067	11.0226	41.269	64.8257	60.8773
	1	30.6833	36.3807	22.15	10.9402	51.8635	40.5264	7.8798	19.3793	29.1757	23.7	55.231
	0	0	0	0
	VEHICLE	100	100	100
	LPS (0.0) AVG	0			VEHICLE (0.0) AVG	100		EXCLUDED DUE TO TOXICITY AND TEER DYSRUPTION
	LPS (0.0) STDEV	0			VEHICLE (0.0) STDEV	#DIV/0!		HIGHER THAN 50
	LPS MAX	0			VEHICLE MAX	#DIV/0!
	LPS MIN	0			VEHICLE MIN	#DIV/0!

## Sheet: 3G
3G	Time by phase	Time	VC N1	VC N2	VC N4	LPS 1	LPS 2	LPS 4	EHNA200	EHNA200	EHNA200	VARDENAFIL 100	VARDENAFIL 100	VARDENAFIL 100	Vesnarinone200	Vesnarinone200	Vesnarinone200	Cilostazol200	Cilostazol200	Cilostazol200	Sildenafil200	Sildenafil200	Sildenafil200	EHNA100	EHNA100	EHNA100	VARDENAFIL 100	VARDENAFIL 100	VARDENAFIL 100	Vesnarinone100	Vesnarinone100	Vesnarinone100	Cilostazol100	Cilostazol100	Cilostazol100	Sildenafil100	Sildenafil100	Sildenafil100	EHNA50	EHNA50	EHNA50	VARDENAFIL 50	VARDENAFIL 50	VARDENAFIL 50	Vesnarinone50	Vesnarinone50	Vesnarinone50	Cilostazol50	Cilostazol50
Drug in	0.00069	0	5975.06	6419.22	9125.95	6527.33	6733.44	9335.93	3005.12	7454.32	9213.55	2698.12	5118.94	6311.11	6070.05	6461.05	8120.46	6537.34	7196.13	8572.73		7306.82	8634.02	6156.2	7419.1	8702.39	4435.99	4711.55	7497.37	6065.49	6565.82	8232.94	6490.02	7643.51	8702.72	6528.52	6959.08	8497.45		7744.36	8345.98	5284.56	4945.75	8557.37	6524.9	7127.97	8486.52	6274.81	8053.83
Drug in	1.00061	1	5741.15	6969.01	8620.64	6884.57	7225.38	8498.02	3019.21	8775.9	8878.68	732.769	693.04	1068.39	6593.44	7554.39	7900.06	6956.08	8040.01	8639.95		7989.48	8240.04	6981.36	8498.34	8543.21	2434.57	3061.6	8484.19	6495.73	7523.57	8263.32	6993.36	8008.95	8643.96	7201.29	7859.66	8385.86		8533.66	8407.16	6574.8	6258.32	8993.89	6702.32	7669.65	8466.5	6820.45	8478.62
Drug in	2.00061	2	4883.65	6376.49	8068.82	6183.37	7048.46	8019.64	3004.97	8231.79	8436.14	654.219	577.145	978.508	6333.82	6611.52	6722.04	6006.16	6794.89	7965.54		6538.33	7764.48	6587.35	8010.49	8119.7	3012.61	3497.56	8545.27	6027.8	6952.71	7276.38	6467.33	7494.35	8350.79	6201.48	6794.81	8097.38		8035.54	7985.31	7161.08	6633.27	8860.62	6433.49	7155.8	7964.84	6557.85	7839.6
Drug in	3.00061	3	3628.9	5114.05	7464.66	4323.58	5213.74	7178.69	2819.9	7351.4	7853.89	621.251	535.461	949.133	5766.77	5666.04	5285.23	4926.61	5284.97	7500.14		4953.44	6789.08	6150.13	7457.68	7838.98	3782.91	3974.65	8005.64	5945.83	6412.15	6166.98	6266.75	7156.8	7860.67	5485.4	5968.56	7563.41		7617.65	7430.54	6864.86	6208.77	8310.05	6317.2	6866.59	7319.63	6503.41	7356.96
Drug in	4.00057	4	2966.2	4104.04	7101.11	3714.61	4399.42	6663.99	2695.59	6772.13	7341.41	599.512	504.944	907.799	5823.71	5540.23	5423.44	4504.14	4710.17	7340.8		4428.25	6395.01	5413.27	7339.08	7602.68	4270.74	4100.48	7455.31	6038.5	6381.11	6437.62	6220.24	6914.16	7790.08	5087.4	5502.73	7438.41		7245.67	6833.46	6582.7	6136.86	7741.38	6498.07	6839.01	7083.76	6447.22	7264
Drug in	5.00055	5	2572.62	3447.24	6678.13	3574.11	4152.62	6592.79	2704.33	5796.57	6745.84	580.28	485.679	844.746	5809.44	5531.69	5392.2	4185.16	4570.4	7326.31		4301.24	6336.1	5070.97	6709.3	7054.63	4463.35	3691.21	7112.87	6233.5	6619.11	6797.03	6208.89	7008.15	7703.77	5159.21	5295.74	7412.54		6881.33	6528.32	6765.42	6576.87	7355.31	6663.74	6972.54	7129.87	6357.47	7222.07
Drug in	6.00052	6	2512	3187.88	6562.16	3624.45	3945.6	6746.4	2760	5766.14	6741.84	565.774	476.489	773.47	4531.21	4572.63	4655.89	4021.9	4515.7	7193.78		4184.99	6478.48	4804.81	6647.04	6921.46	4462.19	3488.89	7352.68	5476.37	5760.38	6463.24	6359.16	7062.45	7645.66	5186.55	5122.52	7320.52		6978.46	6697.34	7385.65	7193.26	7340.01	6797.22	7077.92	7128.71	6302.34	7316.39
Drug in	7.0005	7	2556.74	3023.44	6386.61	3762.57	3852.48	6800.76	2805.38	5867.87	6839.45	554.532	461.183	716.316	4076.94	3986	4199.59	3729.06	4334.23	6952.16		4020.13	6914.67	5073.07	6574.8	6849.92	4558.65	3459.1	7701.68	5149.57	5605.27	6053.52	6394.19	6965.44	7544.23	5120.29	4920.45	7342.45		7064.49	6670.78	7837.15	7923.89	7608.57	6690.99	6425.24	7096.27	6086.76	7161.35
Drug in	8.00047	8	2635.42	3018.37	6340.73	3957.12	3948.3	6782.32	2940.55	6257.91	7207.53	551.31	459.466	682.183	3685.71	3788.93	3934.97	3474.48	3980.9	6880.59		3701.91	7088.48	5124.27	6708.43	7098.04	4889.13	3484.93	8195.64	4479.81	5091.47	5432.38	6087	6872.1	7278.04	5031.04	4747.78	7372.52		7143.88	6714.08	8144.26	8389.06	7878.95	6150.96	6293.13	6605.03	5787.36	7052.88
Drug in	9.00045	9	2793.63	3127.93	6434.14	4223.4	4153.05	6748.19	2952.11	6724.91	7770.92	536.861	457.755	661.707	3591.26	3846.4	3975.22	3355.69	3823.31	6866.89		3359.82	7422.06	5440.03	6910.81	7429.73	5062.5	3567.15	8382.83	4304.19	4898.22	5178.94	5637.53	6485.41	7292.22	4772.78	4526.42	7497.43		7243.96	7124.53	8169.45	8557.14	8251.92	5584.98	6023.18	6174.94	5504.84	6788.81
Drug in	10.0004	10	3030.85	3353.43	6525.22	4494.61	4352	6766.8	3009.31	7123.19	7982.04	532.007	456.201	636.497	3730.72	3947.88	4022.94	3349.21	3732.64	7000.63		3169.2	7560.03	5573.95	7190.69	7438.58	5364.52	3635.62	8445.21	4236.98	5029.89	5175.22	5425.03	6463.42	7168.69	4630.33	4275.74	7453.81		7365.84	7148.83	8219.47	8558.51	8215.72	5422.2	5891.16	6095.44	5337.16	6682.71
Drug in	11.0004	11	3309.86	3670.61	6704.62	4787.25	4539.35	6765.2	3067.52	7467.62	8122.92	527.446	454.837	618.941	3986.11	4199.92	4299.22	3343.78	3711.5	7046.57		2969.66	7818.88	5822.35	7315.91	7670.61	5450.18	3770.61	8479.81	4243.76	5100.66	5347.73	5323.93	6441.76	7114.95	4427.05	4126.41	7586.78		7438.03	7291.78	8157.46	8498.77	8197.6	5346.44	5864.83	6062.24	5250.86	6586.33
Drug in	12.0004	12	3599.37	4054.28	6878.33	5061.96	4793.28	6862.33	3089.16	7727.16	8306.33	526.642	455.07	607.075	4263.3	4500.58	4699.62	3345.55	3729.92	7073.78		2763.13	8030.16	6004.5	7473.76	7752.65	5536.02	3868.04	8484.32	4422.39	5357.06	5575.57	5249.98	6407.25	7065.35	4409.42	3944.17	7591.73		7395.07	7427.32	8058.19	8406.23	8185.18	5386.15	5863.28	5948.09	5167.6	6666.54
Drug in	13.0004	13	3921.98	4433	7171.51	5328.07	5061.11	6971.44	3127.8	7689.14	8520.53	526.63	454.871	599.551	4594.08	4716.19	5106.91	3395.8	3782.04	7182.07		2567.35	7904.89	6102.34	7355.33	7864.31	5599.8	3924.44	8398.31	4618.84	5603.28	5791.72	5168.88	6530.21	7138.87	4457.83	3776.14	7461.14		7402.2	7435.31	7972.84	8225.78	8206.49	5523.03	6068.01	6138.31	5080.43	6578.43
Drug in	14.0003	14	4262.1	4826.76	7375.51	5561.4	5388.09	7049.87	3159.77	7644.76	8425.59	525.8	455.321	594.811	4924.59	5127.98	5530.62	3452.5	3876.32	7368.58		2492.74	8029.94	6219.7	7362.34	7735.62	5814.32	4037.37	8352.82	4985.7	5815.91	6017.13	5293.88	6580.43	7199.25	4493.16	3651.51	7589.64		7327.02	7500.3	7856.28	8193.84	8134.54	5786.29	6175.97	6326.23	5174.36	6653.38
Drug in	15.0003	15	4550.61	5268.2	7565.3	5870.24	5695.35	7173.61	3186.12	7677.95	8385.53	528.258	455.548	592.541	5246.75	5441.5	5973.55	3548.13	3952.19	7446.65		2453.48	7999.27	6354.14	7317.48	7833.55	5979.99	4058.73	8236.81	5293.63	6094.44	6458.51	5377.86	6705.85	7382.97	4475.46	3599.5	7450.73		7250.04	7495.45	7714.57	8083.62	8183.85	5840.07	6290.35	6514.12	5189.49	6735.87
Drug in	16.0003	16	4850.64	5622.7	7781.42	6089.52	6025.3	7241.26	3207.13	7792.21	8572.58	526.11	456.1	587.945	5584.71	5737.81	6323.7	3635.57	4062.39	7559.98		2347.96	7932.76	6247.18	7219.22	7839.45	5923.87	4168.95	8148.88	5674.54	6352.54	6925.77	5453.13	6861.96	7610.69	4453.29	3460.41	7466.06		7210.46	7450.49	7537.57	7889.68	8107.18	5989.71	6523.31	6711.4	5247.28	6938.96
Drug in	17.0003	17	5191.1	5971.55	7809.7	6281.89	6358.5	7439.7	3218.23	7743.36	8347.35	525.762	456.517	585.369	5881.01	6058.93	6627.4	3706.75	4192.09	7673.99		2288.42	7949.33	6402.54	7118.73	7753.56	5939.69	4287.89	8010.06	5925.87	6645.11	7155.14	5582.81	6972.56	7618.98	4546.07	3278.5	7366.74		7140.36	7418	7466.51	7811.88	8022.42	6136.78	6710.95	6999.23	5402.55	6987.79
Drug in	18.0002	18	5437.41	6374.24	8004.04	6445.45	6685.07	7577.69	3226.21	7774.4	8267.47	526.01	457.161	581.025	5998.12	6381.11	6902.29	3790.62	4260.47	7796.57		2181.49	7968.94	6259.29	7294.94	7682.04	5933.66	4368.91	7931.16	6033.84	6876.63	7447.64	5681.18	7166.89	7625.28	4645.46	3287.71	7339.68		7152.53	7403.09	7414.48	7688.19	7914.77	6230	6888.5	7073.8	5556.83	7163.85
Drug in	19.0002	19	5716.2	6705.7	8099.89	6601.24	7030.69	7582.58	3242.93	7752.91	8321.49	526.061	456.552	578.46	6294.44	6597.75	7113.12	3953.8	4379.88	7741.7		2086.38	7918.25	6384.73	7129.4	7586.35	5961.5	4618.61	7788.8	6257.42	7000.96	7575.52	5856.45	7269.94	7735.62	4619.83	3257.63	7324.01		7006.6	7346.61	7325.4	7623.73	7775.25	6453.16	6952.31	7126.22	5676.3	7163.75
Drug in	20.0002	20	5979.88	6937.2	8156.94	6792.34	7259.59	7738.96	3270.5	7697.39	8183.29	525.91	456.404	577.438	6521.93	6703.33	7392.94	4081.75	4449.93	7651.38		2018.92	7950.58	6380.84	6930.27	7558.99	6046.74	4695.16	7800.87	6325.76	7074.7	7727.76	6076.68	7331.75	7685.09	4558.77	3170.52	7285.62		6956.28	7221.4	7075.74	7566.65	7597.66	6512.54	6959.9	7355.09	5848.96	7212.95
Drug in	21.0002	21	6252.42	7284.84	8295.19	7056.13	7620.15	7783.62	3298.69	7725.07	8145.07	527.833	457.367	579.605	6623.32	6949.7	7548.76	4238.87	4606.07	7712.79		1982.03	7881.65	6404.38	6943.02	7440.99	6201.04	4884.6	7658.41	6368.17	7260.67	7868.29	6258.27	7410.14	7648.52	4612.11	3140.12	7211.52		6992.38	7151.19	7108.3	7713.83	7624.02	6605.11	6895.05	7432.42	5966.78	7305.69
Drug in	22.0001	22	6423.89	7600.45	8258.73	7140.41	7892.8	7854.72	3300.15	7714.29	8080.44	527.484	458.179	576.893	6700.21	7161.67	7668.53	4340.67	4750.53	7665.27		1953.08	7954.75	6349.76	6862.08	7443.03	6311.87	5036.29	7587.33	6415.97	7452.05	7954.22	6298	7597.47	7620.24	4594.12	3153.14	7168.75		7112.14	7140.14	6982.88	7472.15	7501.79	6651.18	6894.71	7446	6058.47	7408.36
Drug in	23.0001	23	6423.89	7735.81	8355	7140.41	8116.82	7994.15	3300.15	7621.97	7965.88	527.484	457.361	574.872	6700.21	7313.11	7737.25	4340.67	4897.43	7565.75		1960.94	7971.97	6349.76	6914.83	7268.93	6311.87	5071.31	7589.6	6415.97	7428.18	8032.85	6298	7668.34	7546.72	4594.12	3171.66	7178.39		7005.99	7059.72	6982.88	7465.13	7482.76	6651.18	6808.43	7557.3	6058.47	7259.42
Drug in	24.0001	24	6423.89	7735.81	8530	7140.41	8116.82	8041.15	3300.15	7621.97	8057.49	527.484	457.361	575.806	6700.21	7313.11	7949.55	4340.67	4897.43	7686.86		1960.94	8069.73	6349.76	6914.83	7332.73	6311.87	5071.31	7527.1	6415.97	7428.18	8179.97	6298	7668.34	7608.89	4594.12	3171.66	7154.25		7005.99	7113.3	6982.88	7465.13	7511.16	6651.18	6808.43	7665.8	6058.47	7259.42
LPS in	0	24.5	7157.15	8580.19	8715.13	7910.51	9080.48	8554.77	3470.85	8291.18	8206.81	551.003	479.694	591.62	7348.56	7869.95	8288.61	4780.86	5072.02	7858.32	5109.12	1938.36	8145.91	6647.94	7348.45	7432.12	6346.65	4995.42	7573.74	6778.11	7828.95	8518.04	6696.29	8007.24	7708.55	4463.08	2982.82	7288.23		7333.01	7132.4	7044.86	7066.07	7485.9	6935.78	7163.41	7806.36	6252.38	7481.17
LPS in	0.500467	25	6801.37	8019.35	8319.89	7267.26	8179.14	8171.45	3330.33	7574.86	8043.75	535.127	460.773	582.651	6750.7	7231.18	7965.13	4638.36	4877.62	7626.1	5081.2	1866.39	7935.57	6180.91	6886.69	7377.98	6203.48	4875.67	7473.29	6243.2	7286.88	8303.66	6251.2	7687.88	7567.24	4498.43	3056.14	7193.21		6868.11	7054.28	6882.26	7113.07	7393.57	6509.26	6658.49	7783.37	5943.44	7176.56
LPS in	1.00046	25.5	6772.55	7944.7	8195.71	6698.75	7463.29	7708.68	3240.76	7082.93	7819.42	533.069	458.326	583.344	6070.5	6606.66	7409.29	4140.12	4572.17	7277.07	4796.08	1834.1	7732.81	5669.43	6383.27	7063.62	6017.13	4757.56	7357.14	5518.9	6542.47	7686.05	5531.21	7073.37	7246.5	4180.19	2955.95	6869.38		6278.3	6665.02	6546.22	6623.47	7020.95	5716.4	5881.97	7202.56	5087.47	6493.7
LPS in	1.50046	26	6743.12	7838.48	8062.81	6027.42	6714.77	7184.73	3149.02	6589.52	7640.02	535.534	457.276	583.139	5599.48	6056.28	6984.7	3738.25	4108.93	6964.61	4822.89	1747.61	7606.88	5161.99	5914.33	6703.18	5855.03	4734.47	7082.3	4993.31	5951.28	7097.78	4910.15	6500.29	6934.32	3829.9	2740.76	6633.97		5795.43	6362.38	6151.68	6278.19	6805.17	5138.81	5346.91	6676.91	4525.2	5945.02
LPS in	2.00045	26.5	6756.34	7832.13	8038.75	5239.35	5946.76	6825.52	3000.87	6017.04	7470.25	532.982	457.202	583.949	4974.84	5516.72	6401	3378.52	3784.21	6623.42	4507.09	1661.52	7347.66	4703.81	5538.46	6425.82	5743.91	4622.25	6967.69	4514.19	5448.93	6499.48	4527.2	6057.26	6605.33	3608.48	2583.6	6323.87		5401.1	6032.81	6034.07	6091.81	6722.29	4807.01	5027.68	6311.93	4229.46	5584.45
LPS in	2.50045	27	6777.18	7824.98	7943.38	4653.53	5284.81	6483.77	3025.43	5762.13	7221.57	530.77	456.892	584.528	4796.41	5235.21	6017.58	3334.57	3641.93	6419.59	4437.45	1606.01	7198.2	4529.69	5337.55	6098.54	5591.17	4623.64	6812.99	4404.22	5293.64	6281.92	4511.5	5837.71	6419.65	3441.06	2499.14	6187.72		5263.71	5990.66	6184.41	6140.1	6621.6	4778.2	5035.12	6038.54	4272.36	5475.9
LPS in	3.00044	27.5	6806.65	7866.7	7897.21	4520.67	4988.67	6241.51	3104.38	5788.56	7133.13	532.065	456.658	583.932	4922.69	5270.12	5880.68	3440.58	3678.93	6407.11	4342.03	1565.06	7189.53	4564.69	5465.89	6198.7	5597.37	4664.32	6751.54	4534.75	5402.73	6129.28	4631.86	5769.51	6301.14	3362.19	2430.32	6100.6		5283.61	5959.31	6324.57	6143.24	6490.13	4810.7	5102.51	5865.67	4435.48	5496.62
LPS in	3.50043	28	6851.43	7932.85	7853.24	4555.72	4895.64	6123.74	3147.42	5943.59	7146.53	533.017	456.792	583.561	5022.73	5344.95	5770.91	3546.6	3764.39	6350.18	4298.04	1536.83	7047.11	4734.1	5501.55	6199.7	5680.23	4648.07	6753.33	4609.22	5486.76	5961.09	4759.93	5826.8	6288.01	3347.66	2383.69	6063.17		5297.22	5933.66	6312.71	6192.41	6328	4824.16	5098.53	5764.34	4555.68	5531.48
LPS in	4.00043	28.5	6877.84	7946.7	7868.01	4566.34	4876.65	5963.33	3145.1	6021.94	7039.69	532.342	456.863	583.161	5042.99	5344.12	5723.21	3635.18	3841.81	6328.14	4172.39	1510.89	7072.12	4810.03	5501.4	6201.58	5789.13	4723.09	6642.96	4637.04	5454.92	5729.09	4810.96	5814.09	6260.02	3312.19	2374.98	6042.47		5280.16	5944.73	6221.48	6155.14	6386.84	4809.19	5084.02	5757.66	4593.11	5516.47
LPS in	4.50042	29	6907.6	7986.13	7865.94	4543.56	4839.99	5833.22	3143.15	6070.72	7005.43	533.566	457.033	583.707	4996.48	5298.29	5657.43	3649.65	3904.24	6297.19	4131.88	1496.99	6944.45	4787.53	5581.55	6190.35	5808.69	4748.25	6664.53	4589.68	5420.67	5637.77	4783.46	5794.17	6321.35	3297.44	2332.55	6027.45		5291.59	5881.27	6113.95	6072.68	6397.04	4763.51	5094.07	5665.19	4634.22	5535.53
LPS in	5.00041	29.5	6896.03	8033.41	7797.29	4512.19	4784.02	5725.99	3136.47	6021.73	7038.83	535.258	457.112	584.798	4927.49	5206.66	5566.6	3652.54	3907.78	6266.9	4135.19	1487.83	7018.77	4774.52	5599.39	6252.99	5838.28	4824.56	6534.96	4517.57	5373.59	5513.83	4777.08	5794.05	6313.45	3277.93	2305.89	5969.31		5312.94	5896.18	6048.24	6071.7	6368.98	4742.54	5076.62	5572.45	4597.2	5555.34
LPS in	5.50041	30	6959.01	8099.58	7800.45	4492.4	4717.14	5626.09	3138.13	5877.96	7087.81	536.331	457.253	585.574	4826.44	5165.9	5526.19	3655.28	3904.31	6244.88	4259.04	1473.03	6970.55	4692.8	5531.07	6313.66	5855.87	4839.62	6565.78	4497.83	5361.94	5521.45	4769.12	5746.12	6338.72	3354.13	2302.09	5970.9		5305.49	5994.49	5989.17	5951.48	6298.68	4788.7	5035.3	5559.2	4624.9	5537.37
LPS in	6.0004	30.5	7012.11	8179.14	7841.4	4447.35	4633.09	5510.39	3165.26	5856.84	7065.05	535.385	457.38	586.32	4752.02	5108.83	5492.8	3671.5	3895.61	6211.58	4277.55	1483.98	6965.55	4722.35	5458.29	6263.16	5810.23	4887.06	6534.93	4486.77	5350.88	5470.78	4756	5718.74	6349.06	3366.71	2337.82	5956.54		5331.77	6020.08	5845.61	6003.94	6233.2	4812.23	5092.49	5491.07	4666.26	5578.89
LPS in	6.5004	31	7050.23	8254.93	7884.82	4396.64	4595.69	5426.75	3171.39	5790	7013.32	535.662	457.488	588.049	4749.9	5075.32	5416.74	3695.64	3910.83	6177.46	4349.71	1474.31	6961.85	4675.86	5371.8	6220.9	5718.73	4874.18	6517.19	4478.45	5350.13	5556.11	4772.79	5766.6	6355.41	3402.73	2339.39	5994.51		5310.63	5925.18	5826.6	5921.96	6249.84	4821.76	5107.54	5426.42	4658.73	5590.74
LPS in	7.0004	31.5	7095.6	8320.14	7933.01	4401.7	4628.69	5383.64	3147.98	5659.06	7018.41	540.505	457.679	588.65	4753.17	5082.88	5376.95	3682.32	3929.25	6222.88	4377.48	1444.97	6838.35	4642.79	5364.49	6256.45	5751.62	4918.64	6512.87	4430.32	5361.53	5561.12	4822.38	5791.11	6401.69	3388.86	2324.25	6001.62		5289.93	5951.93	5832.22	5929.82	6261.72	4865	5139.79	5451.9	4671.87	5602.11
LPS in	7.50039	32	7147.47	8397.59	7903.98	4385.91	4625.07	5368.06	3161.67	5682.76	6919.4	541.57	457.733	589.005	4852.08	5053.09	5414.77	3698.22	3922.86	6250.25	4336.69	1425.1	6971.2	4597	5305.58	6290.08	5709.48	4890.98	6469.75	4469.53	5366.94	5614.36	4868.43	5819.59	6413.69	3394.34	2366.62	6039.58		5280.76	5977.81	5763.24	5909.61	6305.76	4928.88	5116.14	5545.99	4668.71	5626.91
LPS in	8.00038	32.5	7232.21	8462.53	7774.55	4375.44	4668.87	5410.44	3147.75	5558.02	7012.15	539.677	458.155	588.637	4857.3	5039.83	5418.15	3732.11	3962.8	6264.58	4378.19	1426.24	7038.08	4636.58	5272.55	6184.55	5656.78	4961.03	6495.71	4566.13	5373.15	5747.61	4899.75	5825.11	6486.83	3397.11	2380.85	6102.95		5256.06	6009.27	5720.62	5845.99	6316.99	4941.96	5190.5	5642.56	4647.02	5588.84
LPS in	8.50038	33	7273.5	8507.27	7907.93	4393.52	4711.09	5478.98	3099.28	5556.01	6976.75	540.463	458.177	590.943	4930.51	5072.74	5561.26	3790.4	3991.62	6246.01	4196.19	1450.64	6983.66	4664.13	5261.93	6201.51	5678.81	5001.32	6620.67	4668.45	5431.39	5904.21	4890.49	5778.74	6517	3394.89	2407.07	6110.78		5237.1	6036.75	5623.89	5781.14	6379.8	5023.17	5241.37	5721.47	4688.56	5626.7
LPS in	9.00038	33.5	7317.07	8611.7	7833.42	4450.04	4761.27	5521.37	3134.72	5574.33	6923.11	543.085	458.241	590.848	4984.28	5132.24	5660.22	3833.76	4028.88	6260.68	4263.92	1451.25	7112.28	4708.62	5244.48	6310.73	5783.71	5026.15	6603.69	4720.54	5491.55	6006.91	4913.82	5860.25	6495.45	3406.83	2420.79	6153.97		5226.43	6133.26	5743.75	5815.79	6401.75	5104.12	5227.82	5735.37	4681.25	5646.5
LPS in	9.50037	34	7347.27	8660.39	7937.3	4511.06	4857.4	5543.35	3153.47	5653.79	7017.44	543.911	458.672	590.985	5051.24	5208.22	5786.17	3903.18	4076.47	6357.38	4247.53	1448.78	6997.27	4624.02	5219.39	6373.59	5782.07	5001.36	6635.52	4785.4	5521.46	6047.03	4924.82	5916.14	6504.84	3390.63	2402.38	6243.31		5208.66	6090.2	5766.29	5820.86	6408.9	5118.06	5327.17	5771.96	4748.76	5613.4
LPS in	10.0004	34.5	7367.09	8725.08	7949.88	4584.95	4902.3	5574.28	3146.62	5601.7	7017.94	543.887	459.022	592.175	5096.19	5258.11	5820.18	3932.95	4130.42	6329.87	4375.83	1434.72	7132.6	4643.68	5286.2	6284.76	5787.13	5074.42	6603.75	4874.69	5576.99	6079.48	4963.31	5965.61	6496.93	3456.71	2375.1	6232.7		5273.18	6165.34	5752.59	5787.5	6416.22	5204.59	5350.21	5825.85	4766.71	5716.9
LPS in	10.5004	35	7410.46	8757.74	7875.51	4680.45	4995.75	5595.23	3141.24	5596.14	6981.81	545.14	459.391	593.04	5151.99	5294.64	5894.23	3969.69	4188.59	6363.55	4465.46	1447.39	7053.92	4671.19	5356.67	6286.55	5848.21	5079.11	6577.91	4904.61	5637.08	6103.03	4952.78	5991.63	6571.34	3427.73	2413.82	6238.92		5287.46	6228.43	5726.67	5790.45	6433.82	5225.23	5369.16	5876.64	4747.98	5730.81
LPS in	11.0004	35.5	7421.31	8799.02	7916.52	4773.02	5052.98	5666.12	3121.24	5547.35	6907.88	546.26	459.698	594.4	5224.87	5410.99	6020.81	4029.12	4244.49	6355.63	4614.71	1445.63	7083.18	4692.17	5338.21	6299.78	5819.55	5137.72	6540.02	4988.87	5669.25	6190.94	4962.69	6013.53	6583.16	3395.71	2431.63	6266.9		5263.48	6215.5	5657.22	5778.13	6466.69	5288.26	5280.87	5948.12	4765.51	5736.57
LPS in	11.5003	36	7450.93	8845.68	7858.02	4886.2	5164.85	5705.05	3124.37	5561.74	6963.07	546.653	459.68	594.39	5271.6	5552.58	6159.67	4083.38	4285.24	6339.58	4426.18	1426.78	7096.88	4735.18	5378.8	6310.27	5891.67	5158.99	6540.58	5013.34	5721.94	6215.17	4993.93	6057.42	6582.86	3474.17	2438.42	6265.31		5277.61	6228.31	5715.94	5708.33	6522.55	5298.26	5402.22	6104.5	4762.56	5722.07
LPS in	12.0003	36.5	7471.9	8911.58	7952.57	4937.46	5208.63	5733.38	3143.86	5579.55	6944.46	548.558	459.616	595.027	5325.32	5656.42	6270.42	4109.16	4338.63	6404.09	4527.38	1434.01	7158.01	4720.98	5349.12	6364.63	5835.6	5175.2	6588.68	5063.94	5776.37	6269.37	5044.36	6075.4	6595.83	3449.45	2443.14	6272.26		5328.87	6260.57	5688.71	5717.74	6538.43	5333.94	5399.46	6162.34	4741.78	5734.79
LPS in	12.5003	37	7502.33	8962.78	8018.57	5006.47	5292.1	5775.26	3166.82	5584.04	7014.3	548.498	459.903	596.296	5397.99	5700.22	6329.97	4173.07	4352.37	6365.49	4556.08	1448.71	7112.9	4767.73	5317.14	6261.68	5878.45	5184.47	6636.34	5112.13	5775.75	6331.36	5052.45	6071.65	6629.47	3464.37	2464.69	6362.21		5331.58	6335.33	5529.23	5690.29	6484.62	5364.18	5406.42	6206.44	4760.12	5739.8
LPS in	13.0003	37.5	7526.5	8962.98	8040.87	5053.33	5356.78	5762.65	3159.51	5619.14	7055.05	549.219	460.213	596.788	5511.15	5771.39	6349.38	4225.67	4411.86	6386.54	4539.49	1465.32	7178.67	4788.43	5345.74	6330.31	5801.59	5149.74	6594.11	5061.16	5808.87	6384.17	5057.8	6082.84	6625.63	3510.54	2500.27	6347.5		5342.42	6353.4	5529.02	5630.31	6536.6	5375.14	5388.75	6273.84	4795.67	5716.53
LPS in	13.5003	38	7550.17	8991.51	8090.51	5125.94	5435.86	5798.18	3169.03	5634.84	7061.02	553.205	460.848	597.835	5554.14	5894.58	6379.29	4282.1	4434.11	6369.25	4570.59	1467.48	7167.99	4778.24	5345.28	6425.95	5845.13	5174.19	6589.33	5077.06	5814.12	6445.27	5073.48	6078.22	6572	3547.36	2530.94	6332.6		5271.08	6325.58	5537.87	5593.51	6489.58	5409.86	5388.61	6296.78	4799.83	5733.99
LPS in	14.0003	38.5	7562.79	9018.1	7983.28	5215.86	5473.78	5806.25	3190.9	5601.06	6994.59	555.196	460.745	598.468	5604.25	5921.19	6418.21	4331.18	4457.6	6408.84	4586.36	1467.56	7235.87	4801.55	5340.51	6373.1	5882.7	5229.9	6584.42	5085.18	5805.69	6524.93	5059.29	6093.32	6624.61	3520.04	2507.09	6243.66		5229.96	6376.44	5484.16	5592.49	6518.76	5403.1	5398.77	6289.32	4804.85	5713.15
LPS in	14.5003	39	7623.1	9034.67	8074.47	5274.67	5509.69	5854.79	3213.76	5655.63	7019.2	555.821	461.321	599.195	5657.18	5943.92	6456.83	4383.83	4501.13	6386.9	4685.07	1458.26	7212.23	4821.85	5316.6	6363.27	5816.84	5179.32	6599.89	5089.37	5806.58	6556.84	5070.24	6147.07	6656.5	3551.18	2517.49	6307.09		5197.89	6362.64	5461.45	5610.91	6449.31	5419.35	5416.13	6282.81	4823.54	5771.18
LPS in	15.0003	39.5	7612.41	9057.37	8120.24	5308.1	5540.77	5861.78	3243.86	5688.13	6935.7	553.903	461.237	599.511	5690.12	5985.47	6560.15	4409.99	4572.83	6367.32	4820.43	1458.75	7326.02	4840.4	5324.15	6280.27	5915.67	5265.59	6601.42	5130.08	5848.97	6575.01	5057.64	6177.07	6663.65	3564	2507.78	6267.57		5239.91	6375.05	5516.87	5640.95	6512.31	5418.34	5432.29	6423.94	4833.74	5795.23
LPS in	15.5003	40	7648.96	9076.85	8160.27	5387.64	5619.51	5885.63	3251.91	5706.57	7022.03	553.889	461.503	600.499	5739.78	6032.25	6626.65	4504.19	4627.84	6417.67	4861.1	1463.07	7330.81	4878.56	5303.77	6307.45	5882.02	5323.74	6576.52	5175.79	5872.7	6608.16	5078.7	6154.88	6640.35	3584.7	2515.57	6260.42		5220.69	6389.26	5384.98	5628.77	6542.25	5430.85	5411.31	6448.29	4851.99	5745.31
LPS in	16.0003	40.5	7663.68	9114.45	8073.27	5435.81	5643.15	5925.92	3236.58	5716.42	6896.76	553.623	461.689	601.115	5743.34	6026.23	6612.78	4563.24	4655.59	6359.8	4538.73	1448.06	7358.05	4911.4	5306.22	6274.63	5846.36	5375.21	6589.45	5208.16	5899.85	6666.37	5120.87	6180.99	6676.76	3652.42	2532.4	6242.58		5193.83	6312.79	5458.68	5716.05	6505.48	5435.59	5413.92	6476.83	4824.8	5772.63
LPS in	16.5003	41	7680.21	9182.19	8091.77	5464.25	5680.35	5903.82	3246.34	5724.18	6907.64	554.622	461.915	601.51	5801.11	6083.14	6738.71	4588.37	4688.28	6329.86	4615.88	1461.1	7368.8	4907.94	5301.96	6204.59	5897.14	5368.19	6649.93	5203.74	5916.49	6644.88	5105.9	6180.83	6653.3	3653.99	2546.53	6251.62		5174.72	6392.71	5440	5633.96	6487.07	5395.76	5375.76	6529.52	4802.55	5710.02
LPS in	17.0003	41.5	7729.9	9217.95	8103.54	5484.67	5713.4	5939.01	3263.02	5680.51	6889.69	555.396	462.097	601.623	5809.05	6149.58	6659.26	4648.7	4728.86	6370.46	4584.53	1459.21	7417.09	4934.47	5331.85	6280.48	5920.18	5321.32	6621.23	5228.86	5914.01	6690.02	5114.25	6171.1	6640.05	3697.05	2555.94	6198.37		5169.93	6315.59	5467.58	5626.06	6493.12	5380.32	5384.08	6568.25	4811.8	5748.68
LPS in	17.5003	42	7704.43	9218.46	8017.96	5529.55	5740.45	5954.63	3285.46	5647.23	6904.71	557.467	462.323	601.818	5878.96	6174.56	6795.15	4692.04	4772.53	6394.58	4629.33	1461.01	7438.2	4935.85	5327.43	6297.53	5859.87	5417.43	6586.59	5218.81	5926.7	6730.73	5134.85	6201.95	6639.86	3726.32	2537.83	6225.46		5146.47	6372.66	5416.84	5635.11	6557.16	5404	5362.62	6540.99	4856.71	5789.87
LPS in	18.0003	42.5	7726.11	9201.06	8013.47	5583.84	5743.1	5979.91	3315.19	5734.22	6927.79	555.372	462.468	602.393	5913.87	6224.7	6781.3	4734.7	4806.19	6374.19	4669.6	1451.24	7410.62	4996.86	5291.75	6313.55	5861.08	5402.8	6595.66	5235.63	5910.55	6746.69	5142.72	6202.22	6683.55	3711.91	2582.53	6243.33		5134.29	6376.81	5472.35	5605.87	6590.04	5410.35	5332.13	6519.61	4864.23	5746.51
[truncated: 124 more columns]

[truncated: 25 more sheets: 3 H, I, J, K, L, 3M, 3 N, O, P, Q, 4A-4F, Table 2A, Table 2B, Drug IDs & info for Figs. 5 & 6, 5A, 5B, 5C, 5E, 5F, 5G, 5H, 6A, 6B, 6C, 6D Table, 6E, 6F, 6G, 6H, 6I, 7B, 7C, 7D, Supp. Table2, Supp. 1B-R, Supp. 1S, 1T, 1U, Supp. 2 …]
